# Supplementary material for: Redetermination of di­ammonium trivanadate, (NH4)2V3O8
Source: IUCrdata. 2020 Apr 9;5(Pt 4):x200488. doi: 10.1107/S2414314620004885 (PMC9462213; doi:10.1107/S2414314620004885)
Supplement: Supplementary file 1 [file x-05-x200488-sup1.cif]

##############################################################################
#                                                                            #
# This CIF contains the data for a data article accepted for                 #
# publication in IUCrData. It conforms to the requirements of                #
# Notes for Authors for IUCrData, and has been                               #
# peer reviewed under the auspices of IUCrData.                              #
#                                                                            #
# Full details of the Crystallographic Information File format               #
# are given in the paper "The Crystallographic Information File (CIF):       #
# a New Standard Archive File for Crystallography" by S. R. Hall, F. H.      #
# Allen and I. D. Brown [Acta Cryst. (1991), A47, 655-685].                  #
#                                                                            #
# The current version of the core CIF dictionary is obtainable from          #
# ftp://ftp.iucr.org/pub/cif_core.dic.                                       #
#                                                                            #
# Software is freely available for graphical display of the structure(s)     #
# in this CIF. For information consult the CIF software page                 #
# http://www.iucr.org/resources/cif/software.                                #
#                                                                            #
# This file may be used for bona fide research purposes within the           #
# scientific community so long as proper attribution is given to the data    # 
# article from which it was obtained.                                        #
#                                                                            #
##############################################################################
data_I
_database_code_depnum_ccdc_archive 'CCDC 1997397,1997400,1997401'
_audit_creation_method     SHELXL-2018/3
_journal_date_recd_electronic     2020-03-29
_journal_date_accepted     2020-04-06
_journal_name_full     'IUCrData'
_journal_year     2020
_journal_volume     5
_journal_issue      4
_journal_page_first     0
_journal_page_last     0
_journal_paper_category     HI
_journal_paper_doi     10.1107/S2414314620004885
_journal_coeditor_code     WM4127
_publ_contact_author_name     'Bern\`es, Sylvain'
_publ_contact_author_address
;
Instituto de F\'isica
Universidad Aut\'onoma de Puebla
Av. San Claudio y 18 Sur
72570 Puebla, Pue.
Mexico
;
_publ_contact_author_email     sylvain_bernes@hotmail.com
_publ_contact_author_fax     ?
_publ_contact_author_phone     '(+52)(222) 229 55 00 x 2037'
_publ_section_title
;
Redetermination of diammonium trivanadate, (NH~4~)~2~V~3~O~8~
;
_publ_section_title_footnote     .
loop_
    _publ_author_name
    _publ_author_footnote
    _publ_author_address
    "P\'erez-Ben\'itez, Aar\'on" .
;
Facultad de Ciencias Qu\'imicas
Benem\'erita Universidad Aut\'onoma de Puebla
Av. San Claudio y 18 Sur
72570 Puebla, Pue.
Mexico
;
    "Bern\`es, Sylvain" .
;
Instituto de F\'isica
Benem\'erita Universidad Aut\'onoma de Puebla
Av. San Claudio y 18 Sur
72570 Puebla, Pue.
Mexico
;
_publ_section_synopsis
;
The crystal structure of (NH~4~)~2~V~3~O~8~ has been redetermined using data
collected at 0.61 \%A resolution, showing that the ammonium cation is
disordered by rotation around a non-crystallographic axis.
;
_database_code_CSD     ?
_chemical_name_systematic
;
Diammonium trivanadate
;
_chemical_name_common     ?
_chemical_formula_moiety     'O8 V3, 2(H4 N)'
_chemical_formula_sum     'H8 N2 O8 V3'
_chemical_formula_iupac     '(N H4)2 V3 O8'
_chemical_formula_weight     316.90
_chemical_melting_point     ?
_chemical_absolute_configuration     ?
_space_group_crystal_system     tetragonal
_space_group_name_H-M_alt     'P 4 b m'
_space_group_name_Hall     'P 4 -2ab'
loop_
    _space_group_symop_operation_xyz
    'x, y, z'
    '-x, -y, z'
    '-y, x, z'
    'y, -x, z'
    'x+1/2, -y+1/2, z'
    '-x+1/2, y+1/2, z'
    '-y+1/2, -x+1/2, z'
    'y+1/2, x+1/2, z'
_cell_length_a     8.9062(4)
_cell_length_b     8.9062(4)
_cell_length_c     5.5784(3)
_cell_angle_alpha     90
_cell_angle_beta     90
_cell_angle_gamma     90
_cell_volume     442.48(5)
_cell_formula_units_Z     2
_cell_measurement_reflns_used     21170
_cell_measurement_theta_min     2.88
_cell_measurement_theta_max     32.48
_cell_measurement_temperature     295.0(10)
_exptl_crystal_description     Prism
_exptl_crystal_colour     Blue
_exptl_crystal_size_max     0.060
_exptl_crystal_size_mid     0.057
_exptl_crystal_size_min     0.031
_exptl_crystal_density_diffrn     2.379
_exptl_crystal_density_meas     ?
_exptl_crystal_density_method     ?
_exptl_crystal_F_000     310
_exptl_absorpt_coefficient_mu     1.597
_exptl_absorpt_correction_type     multi-scan
_exptl_absorpt_process_details
;
(X-RED32; Stoe & Cie, 2019)
;
_exptl_absorpt_correction_T_min     0.4096
_exptl_absorpt_correction_T_max     1.0000
_diffrn_ambient_temperature     295.0(10)
_diffrn_source     'Sealed X-ray tube'
_diffrn_source_power     0.039
_diffrn_source_voltage     65
_diffrn_source_current     0.600
_diffrn_radiation_type     AgK\a
_diffrn_radiation_wavelength     0.56083
_diffrn_radiation_monochromator     'Graded multilayer mirror'
_diffrn_measurement_device_type     'Stoe Stadivari'
_diffrn_measurement_device     'Eulerian four-circle diffractometer'
_diffrn_measurement_method     '\w scans'
_diffrn_detector     'Reverse-biased silicon diode array'
_diffrn_measurement_specimen_support     'Mitegen'
_diffrn_detector_area_resol_mean     5.81
_diffrn_reflns_number     26907
_diffrn_reflns_av_R_equivalents     0.0614
_diffrn_reflns_av_unetI/netI     0.0268
_diffrn_reflns_theta_min     2.552
_diffrn_reflns_theta_max     27.488
_diffrn_reflns_theta_full     19.664
_diffrn_measured_fraction_theta_max     1.000
_diffrn_measured_fraction_theta_full     1.000
_diffrn_reflns_limit_h_min     -14
_diffrn_reflns_limit_h_max     14
_diffrn_reflns_limit_k_min     -14
_diffrn_reflns_limit_k_max     14
_diffrn_reflns_limit_l_min     -9
_diffrn_reflns_limit_l_max     9
_diffrn_radiation_probe     x-ray
_refine_special_details
;
 Refined as a 2-component inversion twin.
;
_reflns_number_total     1106
_reflns_number_gt     930
_reflns_threshold_expression     'I > 2\s(I)'
_refine_ls_structure_factor_coef     Fsqd
_refine_ls_matrix_type     full
_refine_ls_R_factor_all     0.0247
_refine_ls_R_factor_gt     0.0163
_refine_ls_wR_factor_gt     0.0287
_refine_ls_wR_factor_ref     0.0296
_refine_ls_goodness_of_fit_ref     0.866
_refine_ls_restrained_S_all     0.863
_refine_ls_number_reflns     1106
_refine_ls_number_parameters     57
_refine_ls_number_restraints     18
_refine_ls_number_constraints     0
_refine_ls_hydrogen_treatment     refall
_refine_ls_weighting_scheme     calc
_refine_ls_weighting_details
                      'w=1/[\s^2^(Fo^2^)+(0.0141P)^2^] where P=(Fo^2^+2Fc^2^)/3'
_atom_sites_solution_hydrogens     difmap
_atom_sites_solution_primary     dual
_atom_sites_solution_secondary     difmap
_refine_ls_shift/su_max     0.000
_refine_ls_shift/su_mean     0.000
_refine_diff_density_max     0.435
_refine_diff_density_min     -0.230
_refine_ls_extinction_method     none
_refine_ls_extinction_coef     .
_refine_ls_abs_structure_details
;
 Refined as an inversion twin.
;
_refine_ls_abs_structure_Flack     0.36(4)
loop_
    _atom_type_symbol
    _atom_type_description
    _atom_type_scat_dispersion_real
    _atom_type_scat_dispersion_imag
    _atom_type_scat_source
    'H' 'H' 0.0000 0.0000
                         'International Tables Vol C Tables 4.2.6.8 and 6.1.1.4'
    'N' 'N' 0.0030 0.0019
                         'International Tables Vol C Tables 4.2.6.8 and 6.1.1.4'
    'O' 'O' 0.0056 0.0036
                         'International Tables Vol C Tables 4.2.6.8 and 6.1.1.4'
    'V' 'V' 0.2276 0.3376
                         'International Tables Vol C Tables 4.2.6.8 and 6.1.1.4'
_computing_data_collection
;
X-AREA (Stoe & Cie, 2019)
;
_computing_cell_refinement
;
X-AREA (Stoe & Cie, 2019)
;
_computing_data_reduction
;
X-AREA (Stoe & Cie, 2019)
;
_computing_structure_solution
;
SHELXT2018 (Sheldrick, 2015a)
;
_computing_structure_refinement
;
SHELXL2018 (Sheldrick, 2015b)
;
_computing_molecular_graphics
;
Mercury (Macrae <i>et al.</i>,  2020)
;
_computing_publication_material
;
publCIF (Westrip, 2010)
;
loop_
    _atom_site_type_symbol
    _atom_site_label
    _atom_site_fract_x
    _atom_site_fract_y
    _atom_site_fract_z
    _atom_site_U_iso_or_equiv
    _atom_site_adp_type
    _atom_site_calc_flag
    _atom_site_occupancy
    _atom_site_disorder_assembly
    _atom_site_disorder_group
    V V1 0.13352(2) 0.63352(2) 0.29279(12) 0.01254(6) Uani d 1 . .
    V V2 0.500000 0.500000 0.28825(18) 0.01385(9) Uani d 1 . .
    O O1 0.13050(15) 0.63050(15) 0.5859(3) 0.0251(4) Uani d 1 . .
    O O2 0.000000 0.500000 0.1799(4) 0.0208(5) Uani d 1 . .
    O O3 0.30693(14) 0.58500(14) 0.1852(3) 0.0237(2) Uani d 1 . .
    O O4 0.500000 0.500000 0.5737(5) 0.0326(6) Uani d 1 . .
    N N1 0.33009(19) 0.83009(19) 0.8234(6) 0.0309(6) Uani d 1 . .
    H H1 0.280(2) 0.780(2) 0.740(5) 0.051(12) Uiso d 1 . .
    H H2A 0.317(5) 0.817(5) 0.965(6) 0.10(4) Uiso d 0.5 . .
    H H3A 0.320(3) 0.921(3) 0.794(9) 0.08(2) Uiso d 0.5 . .
    H H2B 0.385(3) 0.885(3) 0.749(11) 0.06(3) Uiso d 0.5 . .
    H H3B 0.279(4) 0.880(4) 0.914(6) 0.09(2) Uiso d 0.5 . .
loop_
    _atom_site_aniso_label
    _atom_site_aniso_U_11
    _atom_site_aniso_U_22
    _atom_site_aniso_U_33
    _atom_site_aniso_U_12
    _atom_site_aniso_U_13
    _atom_site_aniso_U_23
    V1 0.00932(8) 0.00932(8) 0.01900(14) -0.00001(10) 0.00065(19) 0.00065(19)
    V2 0.00970(11) 0.00970(11) 0.0222(2) 0.000 0.000 0.000
    O1 0.0275(6) 0.0275(6) 0.0202(8) -0.0048(7) -0.0022(5) -0.0022(5)
    O2 0.0208(7) 0.0208(7) 0.0208(12) -0.0085(9) 0.000 0.000
    O3 0.0126(5) 0.0218(6) 0.0365(6) 0.0056(5) 0.0016(5) 0.0049(5)
    O4 0.0356(10) 0.0356(10) 0.0266(15) 0.000 0.000 0.000
    N1 0.0352(8) 0.0352(8) 0.0225(17) -0.0173(9) 0.0000(7) 0.0000(7)
_geom_special_details     ?
loop_
    _geom_bond_atom_site_label_1
    _geom_bond_atom_site_label_2
    _geom_bond_site_symmetry_2
    _geom_bond_distance
    _geom_bond_publ_flag
    V1 O1 . 1.6353(18) ?
    V1 O2 . 1.7958(9) ?
    V1 O3 . 1.7123(12) ?
    V1 O3 8_455 1.7123(12) ?
    V2 O3 . 1.9647(12) ?
    V2 O3 3_655 1.9647(12) ?
    V2 O3 4_565 1.9647(12) ?
    V2 O3 2_665 1.9647(12) ?
    V2 O4 . 1.592(3) ?
    N1 H1 . 0.78(3) ?
    N1 H2A . 0.81(3) ?
    N1 H3A . 0.83(3) ?
    N1 H3A 8_455 0.83(3) ?
    N1 H2B . 0.81(3) ?
    N1 H3B . 0.81(3) ?
    N1 H3B 8_455 0.81(3) ?
loop_
    _geom_angle_atom_site_label_1
    _geom_angle_atom_site_label_2
    _geom_angle_atom_site_label_3
    _geom_angle_site_symmetry_1
    _geom_angle_site_symmetry_3
    _geom_angle
    _geom_angle_publ_flag
    O1 V1 O2 . . 109.20(10) ?
    O1 V1 O3 . . 111.16(6) ?
    O1 V1 O3 . 8_455 111.16(6) ?
    O3 V1 O2 . . 107.89(7) ?
    O3 V1 O2 8_455 . 107.89(7) ?
    O3 V1 O3 . 8_455 109.42(8) ?
    O3 V2 O3 3_655 4_565 145.99(10) ?
    O3 V2 O3 3_655 2_665 85.09(3) ?
    O3 V2 O3 4_565 2_665 85.09(3) ?
    O3 V2 O3 3_655 . 85.09(3) ?
    O3 V2 O3 4_565 . 85.09(3) ?
    O3 V2 O3 2_665 . 145.99(10) ?
    O4 V2 O3 . 3_655 107.01(5) ?
    O4 V2 O3 . 4_565 107.01(5) ?
    O4 V2 O3 . 2_665 107.01(5) ?
    O4 V2 O3 . . 107.01(5) ?
    V1 O2 V1 . 2_565 138.94(15) ?
    V1 O3 V2 . . 141.64(9) ?
    H1 N1 H2A . . 115(5) ?
    H1 N1 H3A . . 112(3) ?
    H2A N1 H3A . . 109(3) ?
    H1 N1 H3A . 8_455 112(3) ?
    H2A N1 H3A . 8_455 109(3) ?
    H3A N1 H3A . 8_455 99(4) ?
    H1 N1 H2B . . 113(5) ?
    H1 N1 H3B . . 111(3) ?
    H2B N1 H3B . . 109(3) ?
    H1 N1 H3B . 8_455 111(3) ?
    H2B N1 H3B . 8_455 109(3) ?
    H3B N1 H3B . 8_455 103(5) ?
loop_
    _geom_torsion_atom_site_label_1
    _geom_torsion_atom_site_label_2
    _geom_torsion_atom_site_label_3
    _geom_torsion_atom_site_label_4
    _geom_torsion_site_symmetry_1
    _geom_torsion_site_symmetry_2
    _geom_torsion_site_symmetry_3
    _geom_torsion_site_symmetry_4
    _geom_torsion
    _geom_torsion_publ_flag
    O1 V1 O2 V1 . . . 2_565 0.0000(10)
                                     ?
    O3 V1 O2 V1 . . . 2_565 120.94(6) ?
    O3 V1 O2 V1 8_455 . . 2_565 -120.94(6) ?
    O1 V1 O3 V2 . . . . 11.34(15) ?
    O3 V1 O3 V2 8_455 . . . 134.50(8) ?
    O2 V1 O3 V2 . . . . -108.36(14) ?
loop_
    _geom_hbond_atom_site_label_D
    _geom_hbond_atom_site_label_H
    _geom_hbond_atom_site_label_A
    _geom_hbond_site_symmetry_A
    _geom_hbond_distance_DH
    _geom_hbond_distance_HA
    _geom_hbond_distance_DA
    _geom_hbond_angle_DHA
    _geom_hbond_publ_flag
    N1 H1 O1 . 0.78(3) 2.07(3) 2.842(3) 168(3) yes
    N1 H2A O3 1_556 0.81(3) 2.41(4) 2.980(3) 129(4) yes
    N1 H3A O1 3_665 0.83(3) 2.24(3) 3.006(2) 153(4) yes
    N1 H2B O1 4_565 0.81(3) 2.37(2) 3.006(3) 136.1(5) yes
    N1 H3B O3 6_556 0.81(3) 2.49(3) 3.274(3) 162(4) yes
    N1 H3B O3 8_456 0.81(3) 2.39(4) 2.980(3) 130(4) yes
_shelx_space_group_comment     ?
_shelx_estimated_absorpt_T_min     0.910
_shelx_estimated_absorpt_T_max     0.952
_shelx_hkl_file
;
  -6  -2  -4   26.34    9.66   0
  -4   3   2   23.39    8.69   0
  -3  -1  -1 1259.17   24.44   0
   3  -1  -2 1285.59   31.31   0
   6   4   1   50.77   11.35   0
  -3   0   0    1.59    6.48   0
  -3   3   2  173.93   13.72   0
   0   3   2   -0.73    2.50   0
  -6  -1  -2  397.11   20.60   0
  -2  -1  -1 3153.88   29.04   0
   0  10   4   15.57    5.45   0
   2  -2  -3  420.68   17.64   0
   4   0  -1  258.12   16.51   0
   5   3   1   10.89    6.94   0
   6  10   3    9.50    8.51   0
  -6  -2  -6   11.23    8.79   0
  -6  -2  -5   11.99    9.42   0
  -6   1   0 1308.82   39.50   0
  -5   2   1 1518.81   40.44   0
  -4  -2  -3  411.16   14.95   0
  -2   0   0  596.23   15.33   0
  -2  10   4   27.62    8.79   0
  -1   3   2 1279.23   22.30   0
  -1  10   4  106.68   10.46   0
   0  -1  -1    2.25    1.79   0
   4   1   0  403.70   18.46   0
   4   7   3    0.64    5.22   0
   5   8   3   71.88    9.08   0
   6   2   0  841.08   31.26   0
  -6   0  -1  489.45   23.93   0
  -1  -1  -1  104.60    3.55   0
   0  -3  -6   -0.48    4.95   0
   4  -2  -4  147.01   14.79   0
   4  -1  -2  115.23   12.77   0
  -5  -2  -4  330.64   15.58   0
  -3   6   3  191.83   15.05   0
  -1  -3  -7  235.23   10.36   0
   0  -3  -7   -2.28    6.13   0
   0  -3  -5    0.60    4.69   0
   1  -3  -6  388.48   17.66   0
   3  -2  -3  749.86   25.33   0
  -5  -1  -2  436.51   19.11   0
  -5   1   0 1670.95   40.13   0
  -4   2   1 1024.66   30.15   0
  -4   4   2 1502.02   39.05   0
  -2   6   3  197.71   13.54   0
   1  -3  -7  197.49   14.20   0
   1  -3  -5  470.73   17.73   0
   1  -1  -1  134.62    7.48   0
   2  -3  -6  166.82   14.48   0
   4   4   2 1531.24   27.96   0
   5   0  -1    5.75    8.47   0
   6   9   3  225.86   14.28   0
  -5   0  -1    0.53    8.75   0
  -1   6   3  424.91   16.07   0
   2  -3  -7   69.24   12.20   0
   2  -3  -5  170.23   13.39   0
   4   2   1  956.07   24.88   0
   5  -1  -2  477.37   24.01   0
   5   1   0 1591.30   38.07   0
   6   3   1  405.13   20.70   0
  -6  -1  -3  426.34   21.23   0
   0   6   3  438.85   13.18   0
   1   6   3  420.05    9.20   0
   4  -2  -3  422.34   21.21   0
  -5  -2  -7  130.25   10.35   0
  -3  -2  -3  691.96   15.08   0
  -3   2   1  427.58   17.74   0
  -3   4   2   14.87    8.21   0
  -3   7   3  920.63   31.01   0
   2  -1  -1 3319.45   38.66   0
   3  -3  -5    3.21    8.52   0
  -5  -2  -5  160.13   11.67   0
  -5   3   1    0.55    8.39   0
  -4   1   0  349.27   17.55   0
   1  -3  -4 1779.12   29.81   0
   2   0   0  582.76   15.22   0
   6   1   0 1276.00   37.03   0
   6   8   3  194.78   12.94   0
  -6   0  -2  592.80   25.64   0
  -5  -2  -6  133.38   11.04   0
  -4  -1  -2  108.85    9.18   0
  -2   7   3  119.93   11.92   0
   0  -3  -4    0.11    3.85   0
   2  -3  -4  562.77   20.16   0
   3  -1  -1 1279.47   28.70   0
   5   2   1 1370.60   32.82   0
   5   7   3  533.50   16.87   0
  -6   1  -1  641.98   27.32   0
  -4  -2  -4  160.04   10.01   0
  -4   0  -1  234.35   13.82   0
  -4   5   2   17.54    8.51   0
   1  -2  -2  520.86   14.06   0
   2  -2  -2  328.80   13.89   0
   3  -3  -4   42.41    9.36   0
   3   0   0   -4.75    6.19   0
   7   5   2  281.57   18.62   0
   7   9   3    5.20    7.51   0
  -6  -1  -4  228.34   16.34   0
  -2   4   2  546.51   18.71   0
   3  -2  -2  293.83   15.24   0
   4  -3  -4   21.43    9.83   0
   4  -1  -1  170.91   13.73   0
  -5  -1  -3  817.70   24.94   0
  -5   2   0 1751.19   41.92   0
  -4   3   1   36.08    9.21   0
  -2   2   1  347.23   13.72   0
  -1   7   3   23.42    7.60   0
   4  -2  -2  574.77   23.81   0
   4   0   0 1011.26   27.38   0
   6   2   1  682.38   26.12   0
  -2   8   3   53.66   10.91   0
   0  -2  -2  133.83    5.47   0
   5  -1  -1 1136.49   33.82   0
   7   8   3    8.58    7.65   0
  -6  -1  -5   64.18   11.62   0
  -3   1   0 3150.86   42.50   0
  -3   5   2   36.03    8.33   0
   5  -2  -2  464.67   23.47   0
   5   0   0   -8.31    7.14   0
   6   7   3   61.64    8.92   0
  -6   0  -3  410.91   22.18   0
  -5   0  -2    2.99    6.67   0
  -5   1  -1 1143.12   32.98   0
  -1   4   2  126.40    8.78   0
   3  -3  -3   28.54    7.50   0
   6   0   0 1649.05   42.69   0
   7   4   2   14.75    8.50   0
   5  -2  -2  527.08   19.56   0
   5  -2   0 1746.26   40.62   0
   7  -2  -3  118.14   12.63   0
   7  -1  -5    7.92    6.39   0
   9  -1  -5   27.72    9.08   0
  -4   4   1 2643.91   46.63   0
  -3   3  -3   22.53    9.85   0
  -2   2  -3  349.44   18.75   0
   0   1  -4    1.48    5.76   0
   4   2  -7   52.21    9.02   0
   5  -2   1 1473.75   39.77   0
   6  -2  -3  195.25   12.92   0
  -4   4  -1 2543.08   53.53   0
  -4   4   0 5033.62   69.46   0
  -4   5   2   14.36    7.69   0
  -4   6   3   25.25    8.01   0
  -3   3   1   10.57    6.76   0
  -3   8   5    5.82    6.65   0
  -1   1   1  102.17    3.70   0
  -1   2  -4  306.39   18.16   0
   0   2  -5   45.90   10.34   0
   2   0   3  372.39   17.39   0
   3  -1   2 1213.87   31.58   0
   4  -2  -1  959.65   25.12   0
   4  -2   0 2398.40   43.35   0
  -4   8   4   81.76   11.84   0
  -3   3  -2  165.67   15.03   0
   2  -1   1 3313.08   41.45   0
   4  -1   3  317.58   20.90   0
   6  -1  -5   81.32    6.44   0
  -3   6   4   92.13    8.98   0
  -2   2  -2  320.75   16.85   0
  -2   2   1  358.17   11.80   0
  -1   1  -2    2.03    5.40   0
   1   4   6   28.30    7.22   0
   8  -2  -4   48.78    9.76   0
  -3   3  -1    9.67    8.31   0
  -3   3   0  634.89   22.28   0
   0   5   6    1.18    4.04   0
   1   0  -3    2.15    3.73   0
   2   0  -4   72.71    5.57   0
   2   2  -6   58.46   10.74   0
   2   5   7  156.29   13.03   0
   3   0   4   -3.41    8.44   0
   3   1   5  470.71   23.59   0
   4  -2  -2  588.87   17.68   0
   4  -2   1  933.16   29.73   0
   5  -2  -3  925.41   22.25   0
   7  -2  -4  201.31   13.95   0
  -4   5   1  103.16   13.19   0
   0   2   4   79.11    6.39   0
   2   3   6  148.78   13.03   0
   3   3  -7   12.50    9.95   0
  -4   7   3    5.38    9.34   0
  -3   4   2   17.34    6.28   0
  -3   9   5   86.02   11.24   0
  -2   2  -1  356.68   16.23   0
   2   1  -5  169.28   11.09   0
   6  -3  -1  402.05   22.08   0
   7  -3  -2  818.48   30.55   0
  -4   5   0   30.62   10.20   0
  -4   6   2   14.44    8.88   0
  -3   5   3   27.87    6.62   0
  -2   2   0 1337.60   25.80   0
  -2   3  -3  728.17   28.13   0
  -1   1  -1  121.68    8.33   0
   2  -1   2  531.02   20.15   0
   3  -1   3 1924.41   42.52   0
   4  -2   2  548.70   24.93   0
   4   1  -6   29.12    6.68   0
   5   2  -7  140.05   10.87   0
  -3   4  -2   17.77    9.99   0
  -1   2  -3 1264.07   31.98   0
   0   1   3    0.22    4.12   0
   0   3  -5    2.89   10.00   0
   1   2   5  171.72   11.65   0
   3  -2   0  477.44   18.39   0
   8  -3  -3   18.59   11.22   0
  -1   3  -4 1688.21   42.37   0
   0   1  -3    2.16    4.71   0
   0   3   5   -2.62    4.31   0
   1   2  -5  164.89   13.71   0
   3  -2  -1  428.17   15.18   0
   3  -2   1  440.32   19.70   0
   5  -3   0   99.54   12.67   0
   6  -3  -2  273.86   17.20   0
   6  -2  -4   35.70    7.42   0
  -4   6   1   38.24   10.35   0
  -3   7   4  660.61   22.93   0
   0   2  -4   73.48   10.46   0
   2   0   4   87.26   11.13   0
   5  -3  -1    5.28    7.06   0
   5  -3   1   12.18    9.75   0
   7  -3  -3  935.99   29.97   0
  -3   4  -1   36.33   10.20   0
  -3   4   1   19.68    7.10   0
  -2   3  -2  281.94   17.59   0
   3   2  -6  130.01   12.47   0
   4   3  -7    3.35    9.18   0
   9  -2  -5  122.74   12.20   0
  -3   4   0   -7.66    6.90   0
  -2   4  -3  390.71   23.10   0
   2   3  -6  149.92   15.48   0
   2   4   7   57.91    9.66   0
   3  -2   2  294.59   17.91   0
   3   0   5    9.05   10.52   0
   2  -1   3 1310.47   32.81   0
   2   2   6   71.50   10.80   0
   3  -1   4 1694.66   42.68   0
   9  -3  -4  152.07   15.43   0
  -3   5   2   36.53    8.46   0
  -3   6   3  223.74   14.35   0
  -3   8   4    9.62    8.57   0
  -2   3   2  298.42   10.93   0
   1   3   6  373.82   15.77   0
   4  -3   0    0.38    7.56   0
   4  -3   1   13.47    9.22   0
   5  -3  -2   33.43    8.05   0
  -3   5  -1    9.27    9.48   0
  -2   3  -1  435.51   19.42   0
  -1   2  -2  544.79   19.55   0
   6  -3  -3  222.28   13.75   0
  -1   3  -3 1910.30   42.18   0
   1  -1   0    0.66    3.76   0
   1  -1   1  114.35    8.46   0
   1   3  -5  450.71   22.26   0
   3  -2   3  715.52   27.77   0
   4  -3  -1   33.48    7.73   0
   4  -3   2   29.69   10.61   0
  -8   9   3   23.15   13.32   0
  -7   8   5   10.33   21.08   0
  -6   6   7   23.11   28.29   0
  -6   8   2  210.05   16.22   0
  -6   8   3  204.07   20.03   0
  -5   5   7   24.05   31.19   0
  -5   6   6  128.73   29.83   0
  -4   4   7  389.09   44.37   0
  -4   5   6    0.43   24.23   0
  -3   1   8   53.25   30.91   0
  -3   3   7   25.97   28.25   0
  -3   4   6   35.52   22.66   0
  -2  -1   8   60.36   30.65   0
  -2   1   7  131.10   35.23   0
  -1  -9   7   15.72   23.57   0
  -1  -1   7   13.62   23.94   0
  -1   1   6    5.46   20.18   0
  -1   2   5  162.28   25.40   0
  -1   3   2 1211.20   31.83   0
  -1   3   3 1926.20   48.65   0
   0 -11   4    9.25   11.33   0
   0 -10   5   22.50   15.35   0
   0  -8   6  383.47   33.81   0
   0  -2   6   22.27   20.65   0
   1  -3   4 1758.44   51.08   0
   1  -2   3 1260.68   37.10   0
  -8   9   2   40.84   10.30   0
  -5   7   4  370.80   28.70   0
  -4   2   8   53.56   32.62   0
  -2  -2   8   22.49   28.84   0
  -2   4   4  154.44   20.23   0
  -1 -11   6  100.91   23.02   0
  -1  -2   7  155.97   33.10   0
   0  -7   6    5.12   19.05   0
   0  -3   6   -1.09   20.14   0
   0   1   2    2.08    7.65   0
   0   1   3   -9.46    9.19   0
   1  -7   4   -3.13   10.37   0
   1  -4   4   75.13   15.88   0
  -9   9   4   37.24   17.55   0
  -7   6   7   23.61   32.03   0
  -7   7   6   30.25   24.07   0
  -6   7   5   23.45   22.18   0
  -5   3   8   14.15   28.38   0
  -4   6   4   -2.00   11.63   0
  -3   0   8    9.90   27.18   0
  -3   2   7   81.81   30.47   0
  -3   5   4    6.28   12.26   0
  -2  -4   8   62.68   31.80   0
  -2  -3   8   35.81   29.23   0
  -2   0   7   54.55   30.77   0
  -2   2   6  111.78   24.96   0
  -2   3   5  170.19   25.42   0
  -1  -8   7   30.96   23.38   0
  -1  -7   7   11.76   25.74   0
  -1  -3   7  226.37   35.10   0
  -1   0   6    7.19   20.00   0
   0  -6   6  139.22   24.43   0
   0  -5   6   -2.05   17.10   0
   0  -4   6  112.19   23.76   0
   0  -1   5  -12.53   15.21   0
   0   0   4 1603.82   50.29   0
   1  -8   3  104.19   11.96   0
   1  -6   4  229.36   19.97   0
   1  -5   4  442.99   25.70   0
  -8   8   5  116.88   26.61   0
  -7   8   4    8.72   16.69   0
  -6   5   7  101.41   31.41   0
  -6   6   6   78.52   30.32   0
  -5   7   3  531.95   28.58   0
  -4   1   8   -0.54   29.77   0
  -4   3   7   -4.24   25.75   0
  -3  -1   8   74.53   33.09   0
  -3   3   6   25.79   25.70   0
  -2  -6   8   12.73   28.09   0
  -2  -5   8   53.45   29.93   0
  -2   4   3  433.75   24.53   0
  -1 -10   6   61.51   21.21   0
  -1  -6   7   84.53   27.74   0
  -1  -5   7  121.43   29.52   0
  -1  -4   7    7.59   24.00   0
  -1   1   5   20.71   16.21   0
  -1   2   4  338.61   26.20   0
   0  -9   5    3.81   14.89   0
   1  -3   3 1856.53   42.86   0
  -5   2   8   72.29   31.71   0
  -5   4   7   29.33   27.79   0
  -5   5   6   56.93   28.77   0
  -5   6   5  138.93   24.06   0
  -5   7   2  255.56   17.06   0
  -4   4   6  452.73   40.68   0
  -4   5   5   26.51   18.34   0
  -4   6   3   36.75   12.76   0
  -3   4   5    9.21   15.99   0
  -3   5   3   17.87   11.81   0
  -2  -1   7  175.61   34.56   0
  -2   4   2  542.41   22.05   0
  -1  -1   6   21.67   20.52   0
   0  -2   5   62.00   17.59   0
   1  -7   3   19.78    8.97   0
   1  -4   3  272.08   17.96   0
  -9   9   3   51.10   14.47   0
  -8   7   6   -1.42   22.11   0
  -7   8   3   10.81   13.18   0
  -6   3   8   39.80   31.46   0
  -4   0   8   17.41   27.96   0
  -3  -3   8    6.43   29.33   0
  -3  -2   8   -0.97   25.71   0
  -3   1   7  219.57   35.81   0
  -2   1   6  133.54   27.30   0
  -1  -9   6   15.43   20.08   0
  -1  -2   6  129.94   28.72   0
   0 -11   3   -3.12    7.30   0
   0 -10   4   31.57   12.68   0
   0  -8   5  404.60   29.56   0
   0  -3   5    3.58   13.60   0
   0  -1   4    6.94   11.98   0
   0   0   3 4379.93   68.38   0
   1  -6   3  458.10   21.02   0
   1  -5   3  832.41   28.24   0
  -9   8   5    4.16   18.89   0
  -7   5   7   63.97   29.86   0
  -7   6   6   28.89   27.84   0
  -7   7   5   38.96   21.17   0
  -6   4   7   12.72   30.59   0
  -6   7   4   30.73   15.33   0
  -5   1   8   21.53   30.72   0
  -5   3   7  -18.78   29.14   0
  -4   2   7   53.21   28.76   0
  -4   6   2    5.27    7.21   0
  -3  -6   8   10.43   30.33   0
  -3  -5   8    5.19   28.30   0
  -3  -4   8  -30.74   25.19   0
  -3   5   2   40.12    9.29   0
  -2  -9   7  108.84   27.41   0
  -2  -2   7   40.09   27.60   0
  -2   2   5   81.83   19.94   0
  -2   3   4  533.07   31.53   0
  -1 -11   5  115.37   19.81   0
  -1   0   5   12.57   15.37   0
  -1   2   3 1317.27   39.54   0
   0  -7   5    3.22   15.34   0
   0  -4   5   40.72   15.31   0
  -8   8   4  229.14   25.59   0
  -6   2   8    8.53   27.60   0
  -5   6   4  339.31   28.33   0
  -4  -1   8    9.64   27.56   0
  -3   0   7   44.28   28.53   0
  -3   2   6  165.08   28.97   0
  -3   4   4   17.13   15.59   0
  -2  -8   7   31.71   23.85   0
  -2  -7   7   19.15   26.54   0
  -2  -4   7   74.69   29.79   0
  -2  -3   7   98.39   29.87   0
  -2   0   6   30.86   21.99   0
  -1  -8   6   23.13   19.14   0
  -1  -3   6  384.94   35.29   0
  -1   1   4    3.05   12.07   0
   0  -6   5  103.92   17.82   0
   0  -5   5    6.38   13.88   0
  -8   5   7    5.86   26.90   0
  -7   8   2   28.33   10.30   0
  -6   5   6  105.45   28.76   0
  -6   6   5   85.59   22.15   0
  -5   0   8  -12.68   24.27   0
  -5   4   6    8.77   22.90   0
  -5   5   5  118.34   25.56   0
  -4  -2   8   51.15   29.44   0
  -4   1   7   42.05   27.76   0
  -4   3   6   16.42   21.31   0
  -4   5   4    8.58   12.30   0
  -3  -1   7  247.26   37.82   0
  -3   3   5  -18.96   15.63   0
  -2  -6   7   51.53   25.62   0
  -2  -5   7  166.55   31.86   0
  -1  -7   6   16.85   17.69   0
  -1  -6   6  114.38   23.18   0
  -1  -5   6  166.23   26.07   0
  -1  -4   6   27.55   19.36   0
  -1  -1   5   -8.53   18.22   0
   0  -9   4   -7.48   10.65   0
   0  -2   4   81.22   15.08   0
   0   0   2 7091.51   68.54   0
  -8   6   6   31.66   25.28   0
  -8   7   5  -20.81   18.09   0
  -7   4   7   36.23   28.35   0
  -7   8   1   26.66    7.26   0
  -6   1   8   30.93   27.57   0
  -6   3   7   41.64   30.80   0
  -6   7   3   69.10   15.02   0
  -5   2   7  184.88   35.63   0
  -4  -3   8  -28.48   23.87   0
  -4   4   5  374.59   33.01   0
  -3   1   6  374.44   37.03   0
  -2  -1   6  168.40   27.95   0
  -2   1   5  217.24   26.51   0
  -1 -10   5   47.12   17.71   0
  -1   2   2  496.66   20.11   0
   0  -1   3    3.37    9.17   0
  -9   8   4   39.96   19.38   0
  -8   8   3  379.82   26.70   0
  -7   7   4   44.71   16.39   0
  -5  -1   8   86.80   30.74   0
  -4  -5   8   11.79   27.15   0
  -4  -4   8  147.36   36.22   0
  -4   0   7   62.16   27.79   0
  -3  -9   7   55.65   28.04   0
  -3  -2   7   50.78   28.23   0
  -2 -12   5   43.58   17.24   0
  -2 -10   6   19.20   18.38   0
  -2   2   4  321.23   25.37   0
  -2   3   3  675.16   29.29   0
  -1  -2   5  185.01   26.05   0
   0  -8   4  902.27   35.19   0
   0  -3   4   -1.51   10.47   0
  -9   6   6  114.99   32.84   0
  -9   7   5    0.47   22.79   0
  -8   4   7    3.02   28.91   0
  -7   1   8   -6.63   28.15   0
  -7   5   6  106.18   29.06   0
  -7   6   5   19.58   20.29   0
  -6   0   8   64.38   29.92   0
  -6   4   6    8.53   25.15   0
  -5  -2   8   52.41   30.29   0
  -5   3   6  -10.18   24.32   0
  -5   6   3  421.13   26.21   0
  -4   2   6   34.65   22.70   0
  -3  -8   7   -9.29   25.50   0
  -3  -3   7    0.04   24.76   0
  -3   2   5  194.20   24.80   0
  -3   4   3   37.73   13.02   0
  -2  -9   6  182.62   28.39   0
  -2  -2   6   81.13   23.43   0
  -1  -9   5   16.39   16.38   0
  -1   0   4   -4.13   11.28   0
  -1   1   3   19.83   10.40   0
   0 -10   3   47.64   10.18   0
   0  -7   4  -10.71   10.71   0
   0  -4   4  303.20   22.46   0
 -10   8   4    0.28   17.71   0
  -7   3   7  164.66   35.81   0
  -6  -1   8   36.86   30.24   0
  -6   2   7   21.76   27.85   0
  -6   5   5  115.36   26.02   0
  -6   6   4  186.67   23.18   0
  -6   7   2   49.86   10.99   0
  -5  -3   8    7.36   26.93   0
  -5   1   7  108.50   29.04   0
  -4  -1   7  -15.15   24.35   0
  -4   5   3   49.26   11.89   0
  -3  -7   7  206.86   34.12   0
  -3  -6   7   70.92   28.32   0
  -3  -5   7   -2.12   23.89   0
  -3  -4   7   20.71   25.78   0
  -3   0   6  -11.99   19.49   0
  -3   3   4   52.39   17.34   0
  -2  -3   6  163.07   27.43   0
  -2   0   5   35.99   16.77   0
  -1 -11   4  222.34   20.07   0
  -1  -3   5  470.02   32.30   0
   0  -6   4  432.53   26.06   0
   0  -5   4   -3.15    9.03   0
 -10   7   5   12.93   23.73   0
  -8   5   6   13.00   25.22   0
  -8   7   4  -13.37   15.93   0
  -7   0   8  -15.10   24.58   0
  -5  -5   8    2.14   27.76   0
  -5  -4   8   -1.99   27.03   0
  -5   4   5   21.14   20.05   0
  -5   5   4  157.14   20.61   0
  -4  -2   7   46.37   29.60   0
  -4   1   6   27.31   25.83   0
  -4   3   5   25.22   18.48   0
  -4   4   4 1227.83   47.72   0
  -2  -8   6   17.54   19.61   0
  -2  -7   6   64.67   25.15   0
  -2  -5   6  142.22   28.15   0
  -2  -4   6   74.86   24.22   0
  -1  -8   5   29.31   15.01   0
  -1  -7   5    3.38   16.02   0
  -1  -4   5   76.58   17.48   0
   0  -2   3  360.67   20.44   0
  -9   8   3   28.43   15.16   0
  -8   3   7   -0.39   27.17   0
  -8   6   5   34.95   21.68   0
  -8   8   2  363.71   22.09   0
  -7   4   6  -22.85   21.80   0
  -7   7   3   75.29   15.79   0
  -6  -2   8    3.88   25.33   0
  -6   1   7   80.40   31.10   0
  -5   0   7  -12.87   22.61   0
  -5   2   6  157.25   32.45   0
  -3  -1   6  406.24   37.55   0
  -2 -11   5  -11.87   14.55   0
  -2  -6   6    6.62   17.66   0
  -2  -1   5  169.05   26.44   0
  -2   1   4  332.48   25.47   0
  -2   3   2  260.87   15.39   0
  -1  -6   5   78.29   16.93   0
  -1  -5   5  180.26   23.01   0
  -1  -1   4    0.95   11.43   0
   0  -9   3   -4.25    8.48   0
  -9   5   6   27.62   29.80   0
  -7  -1   8    8.11   26.89   0
  -7   2   7    6.15   27.26   0
  -6  -3   8   24.37   26.49   0
  -6   3   6   53.52   26.55   0
  -5  -1   7  122.77   31.12   0
  -5   6   2  302.77   18.78   0
  -4  -8   7    7.35   27.59   0
  -4  -4   7  426.22   44.78   0
  -4  -3   7   10.08   25.35   0
  -3 -10   6   18.91   22.12   0
  -3  -2   6  190.98   31.62   0
  -3   1   5  472.03   34.38   0
  -2   2   3  371.75   23.27   0
  -1 -10   4  136.86   18.27   0
   0  -3   3   -8.23    9.14   0
  -9   3   7   53.89   31.26   0
  -9   6   5   93.99   28.11   0
  -9   7   4   24.96   21.44   0
  -7   5   5  189.55   27.82   0
  -7   6   4   44.51   17.24   0
  -6   0   7  119.07   33.36   0
  -6   7   1   74.70    9.50   0
  -4  -7   7  -15.57   23.44   0
  -4  -6   7   31.25   26.56   0
  -4  -5   7   12.35   24.61   0
  -4   0   6   95.68   25.72   0
  -4   2   5   24.50   18.41   0
  -3  -9   6   82.80   25.78   0
  -3   4   2   18.76    8.48   0
  -2 -10   5   24.83   18.79   0
  -1  -2   4  339.38   24.59   0
  -1   0   3   -1.70    9.11   0
 -10   8   3   -2.45   15.48   0
  -8   2   7    8.49   28.07   0
  -8   4   6   36.12   25.93   0
  -7   1   7   50.44   27.84   0
  -6   4   5   11.94   18.30   0
  -6   6   3  110.34   17.40   0
  -5  -2   7  180.42   33.71   0
  -5   1   6  126.13   27.94   0
  -5   3   5    8.67   18.22   0
  -4   5   2   21.64    8.62   0
  -3  -3   6   23.93   20.73   0
  -3   0   5   18.52   20.34   0
  -3   2   4  564.86   32.24   0
  -2 -12   4   46.22   15.66   0
  -2  -2   5   71.49   18.12   0
  -1   1   2    9.34    7.35   0
   0  -8   3 1298.70   34.78   0
   0  -4   3  317.48   19.40   0
 -10   6   5    2.30   24.33   0
 -10   7   4   -0.87   19.41   0
  -8   5   5   24.81   24.90   0
  -8   7   3   18.67   13.78   0
  -8   8   1  579.71   21.95   0
  -7   3   6  237.60   35.61   0
  -6  -1   7  126.40   32.45   0
  -6   2   6   36.71   25.38   0
  -6   5   4  379.42   29.88   0
  -5  -3   7   10.44   26.01   0
  -5   4   4   -7.11   16.25   0
  -5   5   3  177.53   19.03   0
  -4  -1   6   45.97   24.87   0
  -4   3   4   41.12   16.01   0
  -3  -8   6    1.70   19.59   0
  -3  -7   6  242.16   33.86   0
  -3  -6   6   45.32   24.11   0
  -3  -5   6   -4.98   18.30   0
  -3  -4   6   16.31   19.95   0
  -3   3   3   28.56   10.89   0
  -2  -9   5  150.48   23.06   0
  -2  -3   5  171.31   22.79   0
  -2   0   4  107.02   17.17   0
  -1  -9   4   30.51   12.89   0
  -1  -3   4 1749.34   50.64   0
   0  -7   3   -6.59    8.30   0
 -11   8   3   -2.98   16.56   0
  -9   2   7  117.55   35.20   0
  -9   4   6   17.81   25.98   0
  -9   8   2   47.83   12.44   0
  -8   1   7    2.58   25.83   0
  -8   6   4   86.69   21.96   0
  -7   0   7    4.12   25.97   0
  -7   7   2   35.87   11.21   0
  -5  -8   7   11.52   25.97   0
  -5  -7   7  104.34   30.64   0
  -5  -6   7  100.37   33.41   0
  -5  -5   7   16.13   25.96   0
  -5  -4   7    9.54   26.09   0
  -4 -10   6  100.01   27.81   0
  -4   1   5   64.24   23.57   0
  -4   4   3 1936.16   50.10   0
  -2  -8   5   11.50   17.31   0
  -2  -4   5   28.84   15.59   0
   0  -6   3  414.14   21.07   0
   0  -5   3    0.62    6.85   0
 -11   7   4  324.40   34.50   0
 -10   4   6   96.11   33.22   0
  -8   3   6   -0.38   23.41   0
  -7   2   6   68.50   28.97   0
  -7   4   5    5.58   20.38   0
  -6  -2   7   61.35   28.09   0
  -6   1   6   96.21   30.80   0
  -5   0   6   10.09   21.36   0
  -5   2   5  169.75   28.29   0
  -4  -2   6   69.31   24.18   0
  -3 -11   5   24.61   18.08   0
  -3  -1   5  474.03   34.21   0
  -2  -7   5   31.69   16.56   0
  -2  -6   5    4.77   17.36   0
  -2  -5   5  161.57   22.82   0
  -1 -11   3  358.41   20.77   0
  -1  -8   4   41.46   12.48   0
  -1  -7   4   -1.66   12.27   0
  -1  -4   4   78.79   14.84   0
  -1  -1   3   16.89    9.71   0
  -9   1   7   36.29   28.72   0
  -9   5   5   73.38   25.43   0
  -8   0   7  255.08   40.11   0
  -7  -1   7    3.31   25.13   0
  -7   5   4  383.58   32.38   0
  -6  -4   7  -33.56   24.50   0
  -6  -3   7   73.63   28.92   0
  -6   3   5   23.30   19.43   0
  -5  -1   6  149.52   31.99   0
  -5   6   1  357.33   15.49   0
  -4  -9   6  -12.88   20.71   0
  -4  -3   6   29.47   23.77   0
  -3   1   4 1755.34   53.90   0
  -2 -11   4   17.36   13.86   0
  -2  -1   4  328.04   24.91   0
  -2   1   3 1261.86   38.26   0
  -1  -6   4  235.53   20.52   0
  -1  -5   4  409.98   25.92   0
 -10   8   2    1.95   11.41   0
  -9   3   6   75.72   29.27   0
  -9   6   4  224.18   29.68   0
  -9   7   3    5.34   15.17   0
  -7  -2   7   25.21   27.19   0
  -7   6   3   56.33   14.48   0
  -6  -7   7   -2.26   25.41   0
  -6  -6   7   75.76   30.88   0
  -6  -5   7   76.89   30.98   0
  -4  -8   6   47.79   24.18   0
  -4  -7   6   11.00   23.76   0
  -4  -5   6    0.96   23.17   0
  -4  -4   6  416.75   38.64   0
  -4   0   5   57.88   20.11   0
  -3 -10   5   16.81   18.97   0
  -3  -2   5  146.52   22.55   0
 -10   3   6   27.62   28.57   0
 -10   5   5   66.06   25.63   0
  -9   0   7  -29.96   22.29   0
  -8  -1   7   33.95   26.30   0
  -8   2   6   33.59   25.85   0
  -8   4   5   50.34   23.47   0
  -7  -3   7  184.67   36.30   0
  -7   1   6   15.61   24.69   0
  -6   0   6  110.43   28.17   0
  -6   4   4   13.62   14.90   0
  -6   6   2  209.66   17.04   0
  -5  -2   6  140.73   28.67   0
  -5   3   4   20.10   15.38   0
  -4  -6   6   -5.46   21.03   0
  -4   2   4  173.22   20.98   0
  -3  -3   5  -11.58   18.60   0
  -2   2   2  315.30   16.63   0
 -11   5   5   26.17   24.27   0
 -11   8   2    0.80   13.45   0
 -10   6   4   22.16   21.61   0
 -10   7   3   45.68   19.74   0
  -9  -1   7   11.94   23.30   0
  -9   8   1   35.65   10.79   0
  -8  -2   7   14.85   25.39   0
  -8   7   2   36.94   13.10   0
  -7  -6   7   50.65   31.41   0
  -7  -5   7   60.61   31.64   0
  -7  -4   7   -4.13   24.74   0
  -7   3   5  265.08   31.54   0
  -6   2   5    7.75   18.77   0
  -6   5   3  420.79   26.45   0
  -5  -3   6   -5.28   24.62   0
  -5   1   5  196.72   27.31   0
  -3  -9   5   95.34   21.30   0
  -3   0   4    0.71   12.50   0
  -3   2   3  758.54   31.15   0
  -2 -10   4   58.14   15.99   0
  -2  -2   4  325.17   24.71   0
  -1 -10   3  129.59   14.66   0
  -1  -2   3 1270.14   36.77   0
  -1   0   2   10.81    7.41   0
   0  -9   2    1.80    7.15   0
 -11   6   4   -7.27   21.73   0
  -9   2   6  174.95   34.25   0
  -9   4   5    0.17   20.83   0
  -8  -3   7   20.19   25.29   0
  -8   1   6   11.08   25.62   0
  -8   5   4   42.56   18.57   0
  -8   6   3  211.22   23.74   0
  -7   0   6  -15.82   23.21   0
  -6  -1   6  105.38   29.25   0
  -5  -9   6   58.93   25.22   0
  -5  -8   6   10.25   26.02   0
  -5  -4   6  -27.07   21.75   0
  -5   4   3   44.18   12.27   0
  -5   5   2  144.96   14.36   0
  -4 -11   5   -5.14   18.57   0
  -4  -1   5   70.19   20.98   0
  -4   3   3   45.84   12.13   0
  -3 -12   4   -3.48   15.27   0
  -3  -8   5   -4.54   16.40   0
  -3  -7   5  270.23   29.66   0
  -3  -5   5    0.51   18.59   0
  -3  -4   5   22.07   17.39   0
  -3   3   2  152.01   13.60   0
 -11   7   3  354.24   32.97   0
 -10   2   6   32.69   27.72   0
 -10   4   5  145.68   32.22   0
  -9  -2   7  115.22   32.55   0
  -8  -5   7    7.46   26.99   0
  -8  -4   7   25.63   25.69   0
  -8   3   5   -3.47   20.99   0
  -7   4   4   14.59   18.65   0
  -7   7   1   36.05    9.17   0
  -6  -2   6   33.13   25.85   0
  -5  -7   6  132.06   29.35   0
  -5  -6   6  145.96   30.31   0
  -5  -5   6   45.76   25.19   0
  -5   0   5    3.16   18.23   0
  -4   1   4   47.06   18.08   0
  -4   4   2 1537.26   37.65   0
  -3  -6   5   51.23   18.58   0
  -2 -12   3   74.83   13.89   0
  -2  -9   4  339.33   26.57   0
  -2  -3   4  558.96   30.89   0
  -2   0   3  356.29   21.68   0
  -1  -3   3 1903.13   44.94   0
  -9  -3   7   68.23   29.66   0
  -9   1   6    4.73   25.85   0
  -9   5   4  140.81   25.58   0
  -8   0   6  399.14   43.67   0
  -7  -1   6   28.51   24.75   0
  -7   2   5   47.72   21.49   0
  -6  -3   6   42.49   28.22   0
  -6   1   5   73.15   22.44   0
  -6   3   4  106.72   21.51   0
  -5   2   4  341.47   29.25   0
  -4 -10   5  121.31   24.00   0
  -4  -2   5   17.59   18.42   0
  -3  -1   4 1701.54   53.09   0
  -2  -8   4   38.59   15.27   0
  -2  -4   4  133.99   18.02   0
  -1  -9   3   25.12    9.93   0
   0  -8   2  641.96   20.68   0
 -11   4   5    1.88   23.74   0
 -10   1   6   75.37   32.43   0
 -10   8   1   -5.41    9.44   0
  -9   3   5  106.50   28.03   0
  -9   6   3  273.97   27.17   0
  -9   7   2   11.56   12.89   0
  -7   5   3  541.31   32.03   0
  -6  -9   6  105.16   29.21   0
  -6  -8   6   22.05   28.72   0
  -6  -4   6    4.74   23.68   0
  -4  -9   5    0.59   20.05   0
  -4  -3   5    4.61   17.48   0
  -3 -11   4    6.65   15.07   0
  -2  -7   4  208.98   21.26   0
  -2  -6   4   29.97   14.62   0
  -2  -5   4  344.09   25.12   0
  -1  -8   3  101.78   14.61   0
  -1  -4   3  294.70   19.94   0
 -11   1   6  130.10   36.66   0
 -10   5   4  141.09   27.16   0
  -9   0   6   12.62   24.94   0
  -8  -1   6   29.61   25.44   0
  -8   2   5   -0.98   23.44   0
  -8   4   4  107.90   24.41   0
  -7  -2   6   39.74   25.14   0
  -7   6   2   46.07   12.17   0
  -6  -6   6   78.21   27.53   0
  -6  -5   6  152.97   31.64   0
  -5 -11   5   -9.51   20.57   0
  -5  -1   5  194.34   27.73   0
  -4  -8   5   70.91   23.31   0
  -4  -4   5  440.11   35.23   0
  -3   1   3 1872.49   47.71   0
   0  -7   2    4.92    6.09   0
   0  -5   2    2.49    5.64   0
 -11   5   4   -8.75   22.67   0
 -10   0   6   19.05   28.45   0
 -10   3   5   22.97   25.72   0
 -10   6   3   14.55   19.09   0
  -7  -3   6  257.42   36.43   0
  -7   1   5   10.21   21.44   0
  -6   0   5   96.62   23.79   0
  -6   4   3   45.43   15.11   0
  -5  -2   5  139.78   28.15   0
  -4 -12   4  188.49   24.59   0
  -4  -7   5    2.26   18.24   0
  -4  -6   5   17.04   17.63   0
  -4  -5   5    4.54   17.02   0
  -4   0   4  273.75   24.91   0
  -3 -10   4   38.83   17.37   0
  -3  -2   4  564.63   32.89   0
  -2 -11   3   18.87   12.64   0
  -2  -1   3 1279.86   38.37   0
  -2   1   2  506.15   20.42   0
  -1  -7   3   18.08    8.35   0
  -1  -6   3  411.21   22.60   0
  -1  -5   3  839.38   30.33   0
  -1  -1   2    9.77    7.14   0
   0  -6   2  592.61   19.64   0
 -12   5   4   64.17   25.13   0
 -11   0   6  -10.87   27.73   0
 -11   3   5    0.75   23.95   0
 -10   7   2   30.76   14.59   0
  -9  -1   6   22.58   26.22   0
  -9   2   5  149.41   31.12   0
  -9   4   4  -10.12   19.66   0
  -8  -2   6   15.24   24.83   0
  -7  -8   6   -6.46   23.24   0
  -7  -7   6   16.06   26.71   0
  -7  -6   6   35.93   28.34   0
  -7  -5   6  170.46   33.70   0
  -7  -4   6   16.62   25.60   0
  -7   3   4  741.20   41.90   0
  -6   2   4   30.37   19.61   0
  -6   6   1   74.26    9.96   0
  -5 -10   5   55.55   22.28   0
  -5   1   4  453.74   32.19   0
  -5   3   3   16.53   11.08   0
  -4   2   3  447.36   25.74   0
  -1 -11   2  299.65   16.96   0
 -11   6   3   11.74   19.93   0
 -11   7   2  267.55   26.86   0
 -10  -1   6   57.79   29.34   0
  -9  -2   6  156.48   34.50   0
  -9   8   0   73.91    9.93   0
  -8  -3   6   21.07   25.47   0
  -8   1   5   48.89   23.77   0
  -8   5   3   90.26   18.42   0
  -8   7   1    7.43    9.35   0
  -7   0   5   -3.80   19.84   0
  -6  -1   5   95.45   24.37   0
  -6   5   2  302.68   20.36   0
  -5  -9   5   51.95   25.50   0
  -5  -3   5    1.47   18.20   0
  -3  -9   4  164.07   22.46   0
  -3  -3   4   40.80   14.58   0
 -12   6   3   13.37   21.45   0
 -11  -1   6  105.32   31.68   0
 -10  -2   6   24.07   27.66   0
 -10   2   5   37.58   25.81   0
 -10   4   4  224.33   31.45   0
  -9  -3   6  103.30   32.98   0
  -8  -7   6   15.43   26.53   0
  -8  -6   6   44.42   30.42   0
  -8  -5   6   27.18   25.98   0
  -8  -4   6   75.82   28.74   0
  -8   3   4    0.25   19.96   0
  -8   6   2  204.43   19.88   0
  -5  -8   5   36.54   22.13   0
  -5  -5   5   78.33   25.52   0
  -5  -4   5   19.08   19.13   0
  -4 -11   4  -14.01   17.71   0
  -4  -1   4   61.44   16.52   0
  -3  -8   4    9.59   15.98   0
  -3  -4   4   21.09   13.42   0
  -3   0   3    4.33   10.38   0
  -3   2   2  285.50   17.44   0
  -2 -10   3   73.22   14.76   0
  -2  -2   3  378.54   22.33   0
 -12   2   5   65.00   33.24   0
 -12   7   2    8.53   16.30   0
 -11   2   5    6.36   24.91   0
 -11   4   4   23.34   25.70   0
  -9  -4   6   11.38   26.03   0
  -9   1   5   44.60   25.42   0
  -9   5   3  186.08   25.35   0
  -8   0   5  396.92   41.39   0
  -7  -1   5   13.89   24.71   0
  -7   2   4  192.89   27.87   0
  -7   4   3    3.61   11.61   0
  -6 -10   5   13.25   21.40   0
  -6  -2   5   29.01   20.83   0
  -5  -7   5  190.09   28.00   0
  -5  -6   5  131.74   25.26   0
  -5   0   4  -11.70   12.56   0
  -5   4   2    6.08    7.70   0
  -3 -12   3   26.74   13.65   0
  -3  -7   4  602.15   34.47   0
  -3  -6   4   97.12   17.33   0
  -3  -5   4   12.71   12.50   0
 -12   4   4  175.33   32.53   0
 -10  -4   6  141.64   33.54   0
 -10  -3   6    7.42   23.17   0
 -10   1   5   63.58   27.75   0
  -9  -6   6   96.71   31.74   0
  -9  -5   6   56.75   29.00   0
  -9   3   4  121.16   27.08   0
  -6  -9   5  100.55   29.52   0
  -6  -3   5   24.45   22.58   0
  -6   1   4  225.48   26.24   0
  -5 -12   4   59.62   21.56   0
  -5   5   1  106.40   10.52   0
  -4 -10   4  181.97   26.40   0
  -4  -2   4  149.86   21.58   0
  -4   1   3  297.98   23.32   0
  -4   3   2   10.76    7.60   0
  -2  -9   3  413.25   25.27   0
  -2  -3   3  715.25   29.56   0
  -1 -10   2  147.69   13.96   0
  -1  -2   2  510.76   19.45   0
 -11   1   5  122.77   32.27   0
 -10   5   3  110.12   22.61   0
  -9   0   5    2.12   23.96   0
  -9   6   2  230.23   22.27   0
  -9   7   1    6.75    9.73   0
  -8  -1   5   58.89   28.66   0
  -7 -10   5    4.87   26.22   0
  -7  -2   5   47.27   23.33   0
  -6  -8   5   41.22   24.55   0
  -6  -5   5  153.60   30.58   0
  -6  -4   5   34.35   23.36   0
  -6   3   3  221.40   21.30   0
  -5   2   3  833.46   35.67   0
  -4 -13   3    4.36   15.07   0
 -12   1   5  -10.19   26.18   0
 -11   5   3  -16.07   19.93   0
 -10   0   5   13.15   26.94   0
 -10   3   4   47.06   23.61   0
  -8   2   4   47.67   20.35   0
  -8   4   3  146.05   21.13   0
  -7  -3   5  299.93   37.26   0
  -7   5   2  276.51   20.37   0
  -6  -7   5   20.25   22.43   0
  -6  -6   5   60.98   25.17   0
  -5 -11   4   -9.90   20.22   0
  -5  -1   4  431.29   31.28   0
  -4  -9   4   -2.89   15.53   0
  -4  -3   4   50.72   15.95   0
  -3 -11   3   27.81   13.93   0
  -3  -1   3 1936.25   49.13   0
  -2 -12   2   42.59   11.68   0
  -2  -8   3   67.72   14.31   0
  -2  -4   3  405.63   23.21   0
  -2   0   2  117.78   11.78   0
 -12   3   4   31.11   28.88   0
 -12   5   3   49.78   22.71   0
 -11   0   5   18.62   27.37   0
 -11   3   4    1.78   21.99   0
 -10   6   2    9.77   15.47   0
  -9  -1   5   -5.96   23.51   0
  -8  -2   5   27.92   25.36   0
  -7  -9   5   15.67   23.86   0
  -7  -8   5   22.79   25.58   0
  -7  -4   5    1.26   23.19   0
  -7   1   4   -0.11   17.02   0
  -7   6   1   71.01   10.76   0
  -6   0   4  456.43   33.31   0
  -4  -8   4   73.88   18.40   0
  -4  -4   4 1169.38   47.47   0
  -2  -7   3  108.76   15.33   0
  -2  -6   3  213.33   19.07   0
  -2  -5   3  857.49   32.69   0
 -12   0   5   74.52   31.27   0
 -11   6   2   20.01   19.03   0
 -10  -1   5   58.18   26.95   0
 -10   7   1   72.98   14.78   0
  -9  -2   5  145.67   31.97   0
  -9   2   4  341.70   34.49   0
  -9   4   3   34.51   17.64   0
  -8  -9   5   -0.91   26.40   0
  -8  -3   5    3.01   24.03   0
  -7  -7   5   36.59   25.13   0
  -7  -6   5   37.14   24.82   0
  -7  -5   5  195.11   32.79   0
  -7   3   3  862.91   39.83   0
  -6   4   2   19.01   11.01   0
  -5 -10   4  168.21   27.14   0
  -5  -2   4  321.51   28.24   0
  -4  -7   4   18.37   15.68   0
  -4  -6   4    5.47   13.42   0
  -4  -5   4   21.79   16.09   0
  -4   0   3  338.02   23.50   0
  -1  -9   2   37.88    9.54   0
  -1  -3   2 1190.60   29.03   0
 -12  -1   5  -11.62   25.01   0
 -12   6   2   24.95   19.57   0
 -11  -1   5  132.29   32.60   0
 -11   7   1  308.74   24.73   0
 -10   2   4   56.57   24.88   0
 -10   4   3  330.25   33.12   0
  -8  -8   5  121.78   30.43   0
  -8  -4   5   71.37   27.36   0
  -8   5   2   26.43   13.77   0
  -7   0   4    2.27   20.65   0
  -6 -11   4   14.84   21.93   0
  -6  -1   4  264.07   28.25   0
  -6   2   3  188.22   21.36   0
  -5   1   3  857.35   37.45   0
  -4 -12   3  277.17   26.05   0
  -3 -13   2   34.82   13.58   0
  -3 -10   3   72.96   16.04   0
  -3  -2   3  737.62   31.53   0
  -3   1   2 1203.79   32.42   0
  -1 -12   1   54.96    9.05   0
 -13   2   4  139.72   33.35   0
 -12   2   4   48.04   26.86   0
 -12   7   1   36.35   16.91   0
 -11  -2   5  -15.45   24.49   0
 -11   2   4    7.78   23.10   0
 -11   4   3   -3.88   22.01   0
 -10  -2   5   39.85   26.34   0
  -9  -8   5   -4.70   28.41   0
  -9  -4   5   10.29   25.59   0
  -9  -3   5  173.89   32.42   0
  -9   1   4   69.48   26.44   0
  -8  -7   5   13.31   24.67   0
  -8  -6   5   60.51   27.48   0
  -8  -5   5    7.99   24.83   0
  -5  -9   4  149.37   25.03   0
  -5  -3   4   10.97   14.82   0
  -5   3   2   41.64   11.65   0
  -1  -8   2   11.63    8.58   0
 -13   4   3   11.94   22.87   0
 -12  -2   5   46.71   25.99   0
 -12   4   3  323.36   36.20   0
 -11  -3   5   -5.18   22.87   0
 -10  -4   5  126.49   33.93   0
 -10  -3   5   11.83   24.95   0
  -9  -7   5    6.08   25.86   0
  -9  -6   5  119.75   32.27   0
  -9  -5   5   43.26   26.11   0
  -9   5   2  148.45   20.96   0
  -8   0   4  888.97   50.84   0
  -8   3   3   20.28   15.51   0
  -8   6   1  470.09   24.74   0
  -6 -10   4    5.65   22.01   0
  -6  -2   4   37.01   18.87   0
  -5  -8   4   49.64   18.59   0
  -5  -7   4  364.87   33.36   0
  -5  -5   4  178.16   26.59   0
  -5  -4   4   -8.64   15.06   0
  -4   2   2  559.77   24.06   0
  -3  -9   3  307.17   24.60   0
  -3  -3   3   26.47   11.40   0
  -2 -11   2   20.66   10.23   0
  -2  -1   2  479.22   20.35   0
  -1  -4   2  121.18   10.90   0
 -13   1   4   53.69   30.97   0
 -12   1   4   53.29   31.03   0
 -11  -5   5   19.14   28.01   0
 -11  -4   5   -2.71   23.52   0
 -11   1   4  252.31   35.97   0
 -10  -7   5   16.08   28.19   0
 -10  -6   5   -0.07   24.70   0
 -10  -5   5   59.20   28.70   0
 -10   1   4  193.08   32.22   0
  -9   3   3  299.59   31.01   0
  -8   7   0   80.75   10.74   0
  -7 -11   4  356.55   37.40   0
  -7  -1   4    2.48   17.81   0
  -7   2   3  120.51   19.17   0
  -7   4   2   11.59   11.83   0
  -6  -9   4  264.93   33.64   0
  -6   5   1  379.15   19.07   0
  -5  -6   4  342.62   30.89   0
  -4 -11   3   -2.07   13.23   0
  -4  -1   3  301.46   22.79   0
  -3  -8   3   23.60   14.00   0
  -1  -7   2   80.77   10.37   0
  -1  -6   2  376.40   18.20   0
  -1  -5   2  430.00   18.96   0
 -10   3   3  105.33   25.32   0
 -10   5   2  169.96   23.46   0
  -9   0   4   16.60   22.85   0
  -7 -10   4   15.86   24.64   0
  -7  -2   4  180.70   29.53   0
  -6  -8   4   97.64   26.76   0
  -6  -3   4   87.67   21.48   0
  -6   1   3  424.36   28.52   0
  -5 -12   3   44.44   19.41   0
  -5   0   3   -2.64   11.33   0
  -3  -7   3  843.38   36.38   0
  -3  -4   3   47.43   12.56   0
 -13   0   4    2.37   28.45   0
 -13   3   3   31.20   28.41   0
 -13   5   2   23.57   20.36   0
 -12   3   3   15.98   24.73   0
 -12   5   2   49.45   22.15   0
 -11   0   4   15.38   26.47   0
 -11   3   3   15.68   21.45   0
 -11   5   2   -0.39   16.34   0
 -10   0   4   59.16   26.61   0
  -9   6   1  214.22   19.67   0
  -8  -1   4   50.66   22.18   0
  -8   2   3   59.17   20.86   0
  -6  -7   4   37.73   19.64   0
  -6  -6   4  197.58   29.68   0
  -6  -5   4  332.80   32.12   0
  -6  -4   4   23.61   18.47   0
  -4 -10   3  245.94   25.13   0
  -4  -2   3  395.88   25.69   0
  -3 -12   2   41.79   13.25   0
  -3  -6   3  192.95   18.94   0
  -3  -5   3   23.88   11.26   0
  -2 -10   2  109.83   14.87   0
 -12   0   4   60.33   29.07   0
  -9  -1   4   47.01   25.13   0
  -8 -10   4    3.11   22.96   0
  -8  -2   4   43.10   21.97   0
  -8   4   2   29.78   14.13   0
  -7  -9   4   19.63   22.42   0
  -7  -3   4  670.57   43.36   0
  -6   3   2  257.36   19.61   0
  -5 -11   3   10.10   17.73   0
  -3   0   2   -6.75    7.59   0
  -2  -2   2  321.70   17.33   0
 -13  -1   4   50.38   28.94   0
 -12  -1   4   17.89   25.95   0
 -11  -1   4  262.48   37.54   0
 -10  -1   4  155.39   31.45   0
  -9   2   3  400.40   33.49   0
  -7  -8   4    1.27   21.01   0
  -7  -7   4   61.20   23.97   0
  -7  -5   4  372.42   35.51   0
  -7  -4   4   11.42   19.29   0
  -7   1   3   24.87   14.56   0
  -6 -12   3    6.06   17.49   0
  -5  -1   3  813.99   36.75   0
  -4  -9   3   29.87   14.53   0
  -4  -3   3   33.80   13.00   0
  -7   7   6   17.97   18.61   0
  -2   6   4   24.77   13.88   0
  -2   7   6   60.82   25.73   0
  -1   7   7    4.39   26.14   0
  -1   7   8   -5.62   29.62   0
   0   6   5   95.10   27.18   0
   1   3   2 1214.42   36.11   0
   1   5   4  498.76   35.98   0
   2   6   7   19.27   27.99   0
   2   6   8   30.64   29.03   0
   3   4   4   31.59   19.11   0
   4   1   2  123.47   13.87   0
   4   4   5  441.09   41.80   0
   4   5   8    8.22   28.06   0
   6   3   6   70.99   29.93   0
   7  -1   3   22.73   10.66   0
   7   2   6   45.31   28.04   0
   8  -3   3   20.22   10.57   0
   8   0   5  388.08   35.91   0
   8   1   7   -4.05   26.53   0
   9  -2   5  151.08   25.63   0
   9  -1   6   23.99   26.24   0
  10  -5   5   41.22   18.11   0
  -9   6   5  102.76   16.86   0
  -6   6   4  198.80   19.10   0
  -6   7   6   28.98   19.31   0
  -5   6   4  352.89   25.44   0
  -5   7   6  173.12   29.10   0
  -4   6   4   -1.71   13.50   0
  -4   7   6   -1.75   19.78   0
  -3   6   4  113.30   17.70   0
  -3   7   6  244.67   33.04   0
  -2   4   2  549.31   22.09   0
  -2   5   3  859.25   34.95   0
  -2   7   7   14.78   26.46   0
   1   6   6   75.37   27.39   0
   2   5   5  177.99   29.43   0
   3   3   3   21.33   13.22   0
   3   5   6  -12.18   22.98   0
   5   3   5  -18.69   22.71   0
   5   4   7    2.23   24.60   0
   5   4   8   25.17   28.93   0
   6   3   7   76.18   32.91   0
   6   3   8   14.24   30.72   0
   7   1   5   -4.21   18.66   0
   7   2   7   41.81   29.93   0
   9  -1   7    3.48   28.47   0
  10  -4   6   57.78   23.10   0
  -7   5   3  541.17   21.36   0
  -6   7   7   -0.01   23.59   0
  -5   7   7  125.01   30.88   0
  -4   7   7   -3.74   26.80   0
  -3   7   7  171.30   33.82   0
  -1   6   5   80.69   22.36   0
   1   4   3  293.38   23.54   0
   1   6   7  132.47   34.68   0
   1   6   8   19.42   30.12   0
   3   5   7   12.37   27.73   0
   3   5   8   12.64   27.47   0
   4   2   3  419.43   27.37   0
   4   3   4   32.97   17.39   0
   6   0   3  426.69   26.34   0
   6   2   5    0.49   19.61   0
   7   0   4   -6.73   14.12   0
   8   0   6  363.02   41.86   0
  10  -6   5    1.23   14.06   0
  -8   6   5   45.62   15.07   0
  -3   4   2   23.27    7.82   0
  -3   5   3   16.11    9.54   0
   0   5   4   -5.47   13.53   0
   0   6   6  110.23   28.35   0
   0   6   7  117.76   36.86   0
   2   5   6  122.93   33.50   0
   4   4   6  410.59   42.77   0
   4   4   7  343.41   45.55   0
   4   4   8   90.75   35.15   0
   5   1   3  812.48   35.74   0
   5   2   4  307.22   29.45   0
   5   3   6    3.40   27.85   0
   6   1   4  236.09   26.20   0
   7   1   6  -11.44   25.18   0
   8  -2   4   37.91   16.49   0
   8  -1   5   27.49   21.36   0
   8   0   7  304.53   44.65   0
   9  -3   5  103.17   22.32   0
   9  -2   6  155.96   28.79   0
  -9   6   6   96.99   20.05   0
  -6   5   3  451.18   21.29   0
  -5   5   3  177.80   15.80   0
  -4   5   3   48.00   11.57   0
  -2   6   5    9.90   17.13   0
  -1   6   6   96.72   26.21   0
   0   6   8   79.01   34.37   0
   1   5   5  171.38   27.72   0
   2   4   4  147.12   22.39   0
   2   5   7  167.44   35.49   0
   2   5   8   81.70   32.81   0
   3   4   5    6.17   20.28   0
   5   3   7    7.18   24.58   0
   5   3   8   -7.36   28.40   0
   6  -2   2  273.61   16.09   0
   6   2   6   13.10   25.66   0
   7   1   7   26.62   31.34   0
   7   1   8   -0.11   29.23   0
   8  -4   3  138.98   15.84   0
   9  -2   7  130.10   31.19   0
  -7   6   5    3.87   14.65   0
  -3   6   5   23.56   17.18   0
  -1   5   4  439.93   31.95   0
  -1   6   7   85.69   30.97   0
  -1   6   8   58.82   32.07   0
   0   3   2    8.21    8.63   0
   0   4   3  339.49   23.93   0
   2   2   2  312.30   19.22   0
   2   3   3  757.04   34.65   0
   4   3   5    1.10   20.00   0
   6   2   7   19.32   28.71   0
   6   2   8   14.99   31.02   0
   7  -2   3  101.11   13.87   0
   7   0   5   -6.62   20.13   0
   8  -1   6   35.42   27.79   0
   9  -5   4  118.34   17.40   0
  -8   6   6   46.90   18.72   0
  -6   6   5   63.95   18.10   0
  -5   6   5  136.25   22.83   0
  -4   6   5    4.16   15.38   0
  -2   6   6   13.88   20.67   0
  -2   6   7   66.51   31.28   0
  -2   6   8    3.90   28.09   0
   0   5   5   -2.79   21.28   0
   1   5   6  130.03   29.81   0
   1   5   7  148.84   36.61   0
   1   5   8   31.08   30.34   0
   3   3   4   35.48   16.71   0
   3   4   6    3.63   23.28   0
   3   4   7   11.59   26.54   0
   3   4   8    9.22   26.96   0
   5   2   5  172.85   27.92   0
   6   1   5   79.50   22.93   0
   7  -1   4    3.32   12.15   0
   8  -1   7   14.49   29.98   0
   9  -4   5    7.52   18.14   0
   9  -3   6   89.50   24.80   0
   9  -3   7   61.75   29.49   0
  -9   5   4  114.90   13.40   0
  -7   6   6   19.68   19.53   0
  -4   6   6  -13.89   20.59   0
  -3   6   6   53.86   23.34   0
  -3   6   7   53.91   28.57   0
  -3   6   8   43.58   31.07   0
  -2   5   4  338.85   27.81   0
   1   4   4   69.22   18.11   0
   2   4   5   35.04   21.22   0
   3   1   2 1199.88   33.92   0
   4   3   6   -4.84   24.63   0
   4   3   7   19.97   29.33   0
   4   3   8   -4.14   27.47   0
   5  -1   2  402.88   19.87   0
   7   0   6   15.12   23.39   0
   7   0   8   -3.69   28.56   0
   8  -3   4   -1.34   13.21   0
   8  -2   5    5.66   16.60   0
   9  -6   4  192.80   19.44   0
  -7   6   7   15.88   23.16   0
  -6   6   6   48.49   22.34   0
  -6   6   7   45.17   26.42   0
  -5   6   6   95.80   26.28   0
  -5   6   7  100.16   30.21   0
  -4   6   7   13.85   24.32   0
  -1   4   3  291.18   21.46   0
   0   5   6   -3.74   21.20   0
   0   5   7  -27.62   26.54   0
   0   5   8  -24.45   27.77   0
   2   4   6   66.69   29.71   0
   2   4   8   37.10   28.16   0
   3   2   3  718.08   33.32   0
   4   0   2  324.05   18.32   0
   4   2   4  175.41   22.81   0
   5   1   4  457.36   31.91   0
   5   2   6  150.52   30.74   0
   5   2   7  171.92   36.55   0
   5   2   8   56.99   31.27   0
   6  -1   3  426.53   25.03   0
   6   0   4  469.52   31.68   0
   6   1   6   90.44   27.32   0
   6   1   7   79.34   31.07   0
   6   1   8   51.34   32.69   0
   7   0   7  -12.63   25.72   0
   8  -5   3   64.91   12.16   0
   9  -4   6  -11.12   21.03   0
  -8   5   4   34.93   11.77   0
  -3   5   4   22.34   14.61   0
  -1   5   5  175.24   25.05   0
   2   4   7   71.47   30.39   0
   3   3   5   12.83   19.91   0
   4   1   3  307.39   22.99   0
   5   0   3    0.33   10.09   0
   7  -1   5   17.07   20.74   0
   8  -2   6   31.29   22.99   0
   8  -2   7   18.94   25.62   0
   9  -5   5   63.44   19.96   0
  -4   5   4    1.43   12.43   0
  -2   5   5  206.10   28.50   0
  -1   3   2 1148.12   31.01   0
  -1   5   6  160.24   29.08   0
  -1   5   7   89.77   31.34   0
  -1   5   8   79.62   32.76   0
   0   4   4  289.71   26.11   0
   1   3   3 1883.99   50.92   0
   1   4   5   86.74   23.08   0
   1   4   8   25.70   31.84   0
   2   3   4  552.69   34.57   0
   3   3   6   41.99   24.67   0
   3   3   7   35.95   29.50   0
   3   3   8   20.01   29.41   0
   4   2   5   30.57   20.70   0
   6   0   5   84.07   24.59   0
   7  -3   3  889.94   33.10   0
   7  -2   4  226.49   23.60   0
   7  -1   8   26.87   29.44   0
   8  -3   5   12.24   18.12   0
   9  -7   4   13.74   11.89   0
  -7   5   4  384.45   23.89   0
  -5   5   4  146.14   18.79   0
  -2   4   3  409.72   23.55   0
  -2   5   8   45.33   30.60   0
   1   2   2  505.68   22.32   0
   1   4   6   25.62   23.20   0
   1   4   7   14.63   27.47   0
   4   2   6   55.13   29.04   0
   4   2   8   55.73   31.44   0
   5   1   5  172.75   27.25   0
   5   1   8   31.40   29.15   0
   6   0   8   25.93   31.15   0
   7  -1   6    2.50   21.98   0
   7  -1   7   10.50   25.72   0
   8  -4   4  102.31   17.45   0
   9  -6   5  109.80   21.59   0
   9  -5   6   53.38   23.24   0
  -9   5   5   53.54   14.24   0
  -3   5   5    5.16   13.96   0
  -3   5   8    5.83   27.29   0
  -2   5   6  151.51   27.74   0
  -2   5   7  138.31   32.91   0
   0   4   8   38.78   31.83   0
   2   3   8   23.17   31.81   0
   3   2   4  585.47   35.10   0
   4   2   7   54.88   29.52   0
   5   1   6  136.46   30.52   0
   5   1   7  128.95   33.63   0
   6  -3   2  246.49   14.57   0
   6   0   6  130.65   28.01   0
   6   0   7  117.68   32.85   0
   8  -3   6    9.73   21.58   0
   8  -3   7    0.49   24.55   0
  -9   5   6   46.32   18.40   0
  -8   5   5   36.22   15.80   0
  -5   5   8   20.75   30.15   0
  -4   5   5   11.99   17.61   0
  -4   5   8   -1.98   26.75   0
  -3   5   6    0.26   18.72   0
  -3   5   7    1.09   24.07   0
  -1   4   4   54.28   15.73   0
   0   4   5   52.63   20.77   0
   0   4   7   38.81   30.49   0
   2   2   3  362.34   24.14   0
   2   3   5  172.21   27.12   0
   2   3   6  114.94   31.63   0
   2   3   7   79.36   31.68   0
   4   1   4   52.14   18.89   0
   6  -1   4  220.65   22.70   0
   7  -2   5   27.10   19.86   0
   8  -6   3  210.95   16.48   0
   9  -6   6   94.61   23.71   0
  -9   4   3   24.60    7.47   0
  -8   5   6   23.40   18.88   0
  -8   5   7   -7.45   22.64   0
  -7   5   5  176.44   22.84   0
  -6   5   5  111.51   20.56   0
  -5   5   5   99.34   21.28   0
  -5   5   7   15.68   26.61   0
  -4   5   6    8.03   21.47   0
  -4   5   7   20.78   24.10   0
  -3   4   3   35.38   10.17   0
  -1   4   8   -2.01   28.48   0
   0   3   3   -6.86    9.80   0
   0   4   6   85.13   25.75   0
   1   3   4 1640.15   54.65   0
   3   2   5  193.70   28.85   0
   3   2   8  -17.02   26.49   0
   4   1   8   13.21   30.55   0
   5   0   4    2.29   12.90   0
   5   0   8  -10.86   32.63   0
   6  -2   3  184.77   16.94   0
   6  -1   8   32.62   30.04   0
   7  -2   6   78.04   25.82   0
   7  -2   7   24.71   25.67   0
   8  -4   5   62.82   19.85   0
   8  -4   7   12.27   26.46   0
   9  -7   5   18.80   16.24   0
  -7   5   6  142.75   27.07   0
  -7   5   7  125.64   26.99   0
  -6   5   6  112.01   26.69   0
  -6   5   7   82.39   26.54   0
  -5   5   6   52.59   20.38   0
  -2   3   2  286.53   15.55   0
  -1   4   5   81.29   21.37   0
  -1   4   7  -16.13   26.91   0
   1   3   8   74.00   31.49   0
   2   1   2  524.82   22.29   0
   2   2   9   -7.90   24.98   0
   3   1   3 1921.19   50.35   0
   3   2   6  179.21   31.12   0
   3   2   7   90.77   32.43   0
   4   1   5   61.56   24.53   0
   6  -1   5   77.55   21.12   0
   6  -1   7  114.73   31.90   0
   7  -4   3   -5.77   10.01   0
   7  -3   4  680.79   35.38   0
   8  -5   4   43.12   15.20   0
   8  -4   6   38.84   21.93   0
  -4   4   3 1983.85   45.74   0
  -2   4   4  187.95   20.81   0
  -2   4   8   72.88   31.58   0
  -1   4   6   33.90   22.32   0
   1   3   5  470.29   35.67   0
   1   3   6  410.71   41.73   0
   1   3   7  227.69   38.35   0
   2   2   8   11.36   30.64   0
   4   0   3  337.65   22.70   0
   4   1   6   38.40   23.54   0
   4   1   7  -14.15   25.73   0
   5  -2   2  470.66   19.94   0
   5  -1   3  815.97   32.75   0
   5   0   5   16.51   18.13   0
   5   0   6    3.95   21.14   0
   5   0   7   14.58   26.89   0
   6  -1   6  123.63   26.96   0
  -8   4   3  142.77   12.72   0
  -5   4   3   44.48   10.19   0
  -3   4   8  -18.92   25.38   0
  -2   4   5   35.19   20.73   0
  -2   4   7   60.29   28.74   0
   0   2   2  127.95   13.59   0
   0   3   8   -9.60   26.33   0
   1   2   9   29.45   29.62   0
   2   2   4  344.47   27.64   0
   3   0   2   -1.47    8.83   0
   3   1   8   56.89   33.21   0
   6  -2   8   22.49   28.85   0
   7  -3   5  249.86   28.84   0
   7  -3   6  215.67   33.25   0
   7  -3   7  226.78   36.16   0
   8  -7   3   12.81    9.61   0
   8  -5   5   53.25   20.23   0
   8  -5   6    6.39   21.80   0
   8  -5   7   -4.29   22.07   0
 -10   4   4  176.03   15.79   0
  -7   4   3    3.54    7.84   0
  -6   4   3   33.36    9.88   0
  -4   4   8  135.55   35.15   0
  -3   4   4   35.05   12.87   0
  -3   4   7  -27.74   26.71   0
  -2   4   6   32.93   22.56   0
  -1   3   3 1877.27   47.44   0
   0   3   4   -2.09   12.69   0
   0   3   7  -11.99   26.13   0
   1   2   3 1286.11   40.72   0
   2   1   9   16.18   29.88   0
   2   2   5   81.34   22.38   0
   2   2   7   23.25   28.41   0
   4  -1   2  130.20   11.84   0
   4   0   8   53.62   30.47   0
   5  -1   8   33.54   30.79   0
   6  -2   4   15.05   12.24   0
   6  -2   7   32.82   29.42   0
   8  -6   4   75.74   16.45   0
  -5   4   8   -5.47   26.12   0
  -3   3   2  146.71   11.67   0
  -3   4   5   14.15   17.35   0
  -3   4   6    6.39   22.23   0
  -1   3   8   70.45   32.80   0
   0   2   9    1.72   27.13   0
   0   3   5    1.90   15.92   0
   0   3   6   -9.78   20.11   0
   1   2   8   59.74   31.29   0
   2   2   6   53.21   24.49   0
   3   1   4 1724.36   55.32   0
   3   1   7  218.98   37.93   0
   4   0   7   69.20   32.00   0
   5  -1   4  448.07   30.81   0
   5  -1   7  139.97   36.69   0
   6  -2   5    9.82   19.20   0
   6  -2   6   -3.70   22.47   0
 -10   4   5  104.49   17.63   0
 -10   4   6   86.53   20.99   0
  -9   4   4   -1.12    9.73   0
  -5   4   7   14.68   26.89   0
  -4   4   4 1198.09   42.59   0
  -4   4   7  384.56   41.46   0
  -2   3   8   29.36   31.17   0
  -1   2   9   31.52   32.85   0
  -1   3   7  294.92   41.42   0
   1   1   9    0.07   25.11   0
   2   1   8   74.34   31.72   0
   3   1   5  450.01   34.85   0
   3   1   6  435.48   40.05   0
   4   0   4  300.33   25.49   0
   4   0   6   90.45   28.89   0
   5  -1   5  175.32   27.61   0
   5  -1   6  163.12   31.42   0
   6  -3   3  213.88   18.05   0
   6  -3   8   53.74   30.23   0
   7  -4   4    3.30   11.23   0
   7  -4   7    0.06   23.53   0
   8  -6   5   51.27   19.55   0
   8  -6   6   49.85   23.15   0
  -9   4   6    2.98   17.35   0
  -8   4   7   10.49   20.15   0
  -7   4   7   17.35   24.38   0
  -6   4   7   -4.62   21.33   0
  -5   4   4    7.99   11.84   0
  -4   4   5  398.82   30.95   0
  -4   4   6  454.25   38.40   0
  -1   3   4 1761.02   53.83   0
   0   2   8   19.20   27.93   0
   1   2   4  349.35   26.99   0
   1   2   7  150.23   32.89   0
   2   0   9   -3.61   29.80   0
   3   0   8   11.43   27.72   0
   4  -1   8    0.32   28.50   0
   4   0   5   65.41   20.78   0
   5  -2   8   55.38   31.25   0
   6  -4   2    9.92    6.47   0
   7  -5   3  532.78   25.40   0
   7  -4   5   -1.31   16.86   0
   7  -4   6   16.50   21.00   0
   8  -8   3  373.74   19.72   0
  -9   4   5    7.50   13.33   0
  -8   4   4   67.62   13.52   0
  -8   4   6   58.64   21.82   0
  -7   4   4    8.98   12.54   0
  -6   4   4    7.95   11.68   0
  -6   4   6   23.22   20.88   0
  -5   4   5   34.60   17.97   0
  -5   4   6   17.39   19.44   0
  -3   3   8   24.26   28.46   0
  -2   2   9   11.75   29.66   0
  -2   3   3  730.47   29.49   0
  -2   3   7   78.61   29.06   0
  -1   3   5  466.83   34.87   0
  -1   3   6  425.84   38.47   0
   0   1   9   -0.55   29.79   0
   1   2   5  159.25   25.31   0
   1   2   6  139.69   27.99   0
   2   1   3 1257.05   39.95   0
   2   1   7  159.29   34.94   0
   6  -3   7   62.21   28.71   0
   7  -5   7   98.19   31.35   0
   8  -7   4    8.89   12.05   0
   8  -7   6   19.08   22.01   0
  -8   4   5   35.44   16.38   0
  -7   4   5   27.54   15.89   0
  -7   4   6   -5.00   16.86   0
  -6   4   5    9.79   15.63   0
  -4   3   8   12.17   26.56   0
  -1   2   8   40.31   28.60   0
   0   2   7   27.38   28.29   0
   1   1   2    4.21    8.00   0
   1   1   8    7.74   27.49   0
   3   0   3   -8.81   11.49   0
   3   0   7   17.36   27.70   0
   4  -1   7   -5.68   26.08   0
   5  -2   3  877.57   32.80   0
   5  -2   7  169.08   34.17   0
   6  -3   4   86.91   17.51   0
   6  -3   6   59.09   23.86   0
   8  -7   5    9.51   16.36   0
  -6   3   8   15.71   30.67   0
  -5   3   8  -22.62   25.48   0
  -3   3   7    4.87   24.68   0
  -2   3   4  592.06   33.03   0
  -2   3   6  143.82   27.10   0
  -1   1   9   14.12   27.93   0
  -1   2   2  497.24   19.89   0
   0   2   3  372.39   22.85   0
   1   0   9    8.87   27.69   0
   2  -1   9  -18.84   28.82   0
   2   0   8    1.54   26.86   0
   2   1   4  312.52   25.94   0
   2   1   5  187.70   25.16   0
   2   1   6  151.23   28.64   0
   3  -1   8   78.77   33.08   0
   4  -2   8   40.21   32.22   0
   4  -1   3  321.19   21.32   0
   5  -3   8   11.68   28.29   0
   5  -2   6  121.67   29.17   0
   6  -4   7   24.61   29.11   0
   6  -3   5   25.56   16.69   0
   7  -6   7   42.48   27.22   0
   7  -5   4  340.08   25.50   0
   7  -5   5  187.87   25.42   0
   7  -5   6  134.84   27.29   0
  -4   3   7   21.49   28.12   0
  -3   3   3   36.44   11.43   0
  -2   2   8   42.78   30.12   0
  -2   3   5  189.04   24.97   0
  -1   2   7  199.85   37.09   0
   0   1   8    0.07   26.70   0
   0   2   6   57.43   23.60   0
   1   1   7    1.77   23.75   0
   3   0   4   12.49   16.00   0
   3   0   5  -23.36   19.15   0
   3   0   6   -7.02   20.08   0
   4  -1   6   37.55   22.29   0
   5  -2   4  340.43   25.84   0
   5  -2   5  173.45   24.74   0
   8  -8   4  270.01   22.78   0
   8  -8   5  122.67   21.84   0
  -5   3   7   31.64   28.40   0
  -3   2   8    3.77   29.27   0
  -3   3   6   39.72   20.79   0
  -2   1   9   16.78   30.26   0
   0   0   9  186.61   39.10   0
   0   2   4   72.34   16.29   0
   0   2   5   50.19   19.55   0
   2   0   7   48.01   28.96   0
   4  -1   4   65.15   15.69   0
   4  -1   5   65.12   20.42   0
   5  -4   8    2.43   28.87   0
   5  -3   2   35.58    8.02   0
   5  -3   7   -3.24   24.52   0
   6  -4   6   -6.28   21.60   0
  -9   3   7   47.55   22.64   0
  -8   3   7   26.51   25.17   0
  -7   3   7  217.36   34.86   0
  -6   3   7   62.49   26.03   0
  -4   3   6    4.60   21.38   0
  -3   3   4   45.81   13.61   0
  -3   3   5   -5.73   13.24   0
  -2   2   7   20.46   28.59   0
  -1   1   8  -30.99   24.39   0
  -1   2   6  136.66   27.20   0
   1  -1   9   -5.08   26.53   0
   1   0   8  -10.52   26.26   0
   1   1   6    3.28   20.55   0
   2  -2   9    1.69   29.66   0
   2  -1   8   42.71   31.31   0
   2   0   2  116.66   11.72   0
   3  -1   7  209.91   36.87   0
   4  -3   8   17.45   30.28   0
   4  -2   7   67.09   29.20   0
   6  -5   7   96.22   32.05   0
   6  -4   3   28.23   10.57   0
   7  -6   3   70.09   12.49   0
   8  -9   5   -0.60   16.47   0
 -11   3   5    4.82   12.29   0
 -10   3   6    7.81   18.50   0
  -5   2   8   93.78   35.96   0
  -5   3   6   -1.46   20.49   0
  -4   2   8   20.00   28.38   0
  -4   3   3   37.80   10.72   0
  -1   0   9  -14.91   26.22   0
   0   1   7   -6.79   23.25   0
   1   1   3   13.07   10.49   0
   1   1   5    0.64   17.14   0
   2   0   6   15.05   24.91   0
   3  -2   8   39.21   30.62   0
   5  -3   6   -5.58   18.73   0
   6  -4   4    4.12   13.80   0
   6  -4   5    4.22   15.42   0
   7  -6   4   43.98   15.77   0
   7  -6   5    9.08   16.59   0
  -9   3   6   93.34   24.43   0
  -6   2   8   16.97   31.46   0
  -6   3   6   58.44   23.00   0
  -4   3   4   30.64   13.87   0
  -4   3   5   13.16   13.77   0
  -3   2   7   76.16   28.90   0
  -2   1   8   72.69   32.56   0
  -1   2   3 1300.93   38.63   0
  -1   2   4  336.66   26.83   0
  -1   2   5  182.44   23.90   0
   0  -1   9   -1.03   27.66   0
   0   0   8  295.99   42.64   0
   1   0   7  -19.14   27.68   0
   1   1   4   12.92   13.03   0
   3  -1   2 1222.34   30.49   0
   3  -1   6  394.40   37.73   0
   4  -2   2  563.67   20.91   0
   4  -2   6   56.30   23.00   0
   5  -5   8   12.24   29.31   0
   5  -4   7    9.61   25.44   0
   6  -5   6  113.09   28.36   0
   7  -7   6    7.16   21.45   0
 -10   3   5   12.95   14.57   0
  -8   3   6    7.05   18.09   0
  -7   3   6  242.87   29.80   0
  -5   3   5   -3.23   16.13   0
  -2   0   9   13.99   28.16   0
  -2   2   6   82.21   24.04   0
  -1   1   7    2.33   23.92   0
   0   1   6    6.60   20.84   0
   1  -2   9   34.24   30.11   0
   1  -1   8  -18.94   25.66   0
   2  -1   7  196.72   37.21   0
   2   0   5   47.25   18.06   0
   4  -4   8  183.65   37.51   0
   4  -3   7   15.77   26.27   0
   5  -3   3   16.78   10.61   0
   5  -3   5    9.88   14.51   0
   6  -6   7   44.40   26.03   0
   6  -5   2  316.63   15.93   0
 -10   3   3   62.64   10.00   0
 -10   3   4   34.47   12.11   0
  -9   3   5   93.62   18.63   0
  -6   3   5   24.74   17.24   0
  -5   3   3    8.13    8.54   0
  -5   3   4   19.68   12.86   0
  -4   2   7   87.88   28.81   0
  -3   1   8   59.27   31.62   0
  -2   2   2  275.69   14.68   0
  -1  -1   9  -12.02   26.31   0
  -1   0   8  -18.64   25.38   0
   2  -2   8   -6.53   26.14   0
   2   0   3  369.47   22.48   0
   2   0   4   77.98   16.52   0
   3  -3   8   23.27   29.39   0
   3  -2   7   96.05   30.87   0
   3  -1   5  464.84   34.26   0
   4  -2   5   30.41   17.86   0
   5  -3   4    5.76   11.17   0
   6  -5   5  170.40   25.26   0
   7  -8   6   -1.82   20.41   0
   7  -7   5   21.28   17.90   0
  -8   3   5   -1.45   14.45   0
  -7   3   5  256.18   26.22   0
  -6   2   7   28.44   28.31   0
  -5   2   7  166.56   32.18   0
  -4   1   8   -9.60   26.82   0
  -3   2   6  156.22   27.10   0
  -2   1   7  175.97   34.62   0
  -2   2   5   70.51   19.91   0
   0  -2   9    3.89   25.40   0
   0   0   7  640.34   50.25   0
   0   1   2    4.68    7.40   0
   0   1   5    1.57   14.94   0
   1   0   6  -23.68   18.74   0
   3  -1   3 1903.44   47.07   0
   3  -1   4 1780.66   53.88   0
   4  -2   3  416.79   23.19   0
   4  -2   4  147.76   19.15   0
   5  -5   7   24.75   25.97   0
   5  -4   6   11.33   19.15   0
   6  -7   7   -0.18   23.36   0
   6  -6   6   55.79   25.07   0
   7  -7   3   75.77   13.45   0
   7  -7   4   51.61   15.78   0
  -9   2   7   95.64   26.61   0
  -9   3   3  296.14   17.32   0
  -9   3   4  137.68   16.68   0
  -8   2   7   10.77   25.47   0
  -7   2   7   35.32   24.72   0
  -7   3   4  653.89   31.61   0
  -6   3   3  177.19   15.84   0
  -6   3   4   90.59   14.85   0
  -5   1   8   27.79   28.40   0
  -2  -1   9   38.93   29.89   0
  -2   0   8   11.28   27.26   0
  -2   2   3  369.08   22.25   0
  -2   2   4  299.98   23.91   0
  -1   1   6   17.44   18.72   0
   0  -1   8   13.58   27.72   0
   0   1   4   -1.36   14.57   0
   2  -1   6  138.63   27.49   0
   3  -2   6  129.76   29.70   0
   4  -5   8   18.01   28.02   0
   4  -4   7  439.32   45.53   0
   4  -3   6   28.55   20.89   0
   6  -5   3  431.90   23.49   0
   6  -5   4  344.44   26.37   0
   7  -8   5   -6.06   16.30   0
  -8   3   3   25.19    9.93   0
  -8   3   4   14.74   11.03   0
  -7   1   8   27.97   32.13   0
  -7   3   3  888.66   29.09   0
  -6   1   8   31.24   29.71   0
  -4   2   6   38.74   20.68   0
  -3   1   7  217.47   35.77   0
  -3   2   5  162.64   23.58   0
  -1  -2   9    6.38   30.81   0
   0   1   3    2.40    9.57   0
   1  -2   8   84.39   32.02   0
   1  -1   7   12.08   24.50   0
   1   0   5    2.60   15.07   0
   2  -3   8    3.24   26.09   0
   2  -2   7   70.53   29.87   0
   3  -4   8    2.57   28.44   0
   3  -3   7   28.58   27.38   0
   5  -6   7   89.47   32.09   0
   5  -4   5   24.71   16.86   0
 -10   2   6   28.40   20.63   0
  -5   2   6  114.33   25.62   0
  -3   0   8   -8.71   27.14   0
  -2   1   6  147.10   30.15   0
  -1  -1   8   -2.88   26.19   0
  -1   0   7  -20.46   22.45   0
  -1   1   5    8.83   19.87   0
   0   0   6  565.92   42.58   0
   5  -5   6   60.58   23.75   0
   6  -7   6   39.08   24.09   0
   6  -6   5   65.33   20.47   0
   7  -8   2   26.04    8.28   0
   7  -8   4   -0.11   13.88   0
  -9   2   6  137.00   26.66   0
  -7   2   6   58.85   23.52   0
  -6   2   6   14.89   19.87   0
  -4   0   8    1.49   31.66   0
  -4   1   7    7.51   25.32   0
  -4   2   5   48.19   18.95   0
  -3   2   4  525.74   30.65   0
  -2  -2   9   19.45   28.90   0
   0  -2   8   15.98   27.69   0
   0  -1   7   21.78   29.19   0
   1   0   4   -6.84   11.57   0
   2  -1   5  159.66   24.33   0
   3  -5   8  -10.68   27.43   0
   3  -2   5  180.63   25.03   0
   4  -5   7    4.96   29.03   0
   4  -3   5   16.83   16.79   0
   5  -4   2   23.91    8.03   0
   5  -4   4   -0.67   10.49   0
   7  -9   5   11.01   17.07   0
   7  -8   3   10.75   10.81   0
  -8   2   6    8.05   19.26   0
  -5   0   8   -8.24   28.07   0
  -5   1   7  140.73   31.79   0
  -2  -1   8   60.86   30.62   0
  -2   0   7   35.19   27.98   0
   1  -3   8   79.57   31.49   0
   1  -2   7  157.35   35.92   0
   1  -1   6    3.35   20.13   0
   1   0   2    8.00    7.54   0
   2  -4   8   34.09   30.35   0
   3  -4   7    7.24   27.90   0
   4  -4   6  407.94   37.69   0
   5  -7   7   95.69   29.91   0
   5  -4   3   53.04   12.08   0
   6  -8   6   47.02   26.71   0
   6  -6   4  191.72   21.40   0
   7 -10   5   -6.38   18.41   0
 -11   2   5   -5.35   14.75   0
  -9   1   7   14.40   26.13   0
  -7   1   7   25.67   28.26   0
  -6   0   8   74.98   31.44   0
  -6   1   7   82.80   28.37   0
  -5   2   5  162.48   21.69   0
  -3   1   6  372.25   36.14   0
  -3   2   3  723.74   28.25   0
  -1   0   6    3.66   20.38   0
  -1   1   4   15.29   12.61   0
   0   0   5  170.93   24.90   0
   1   0   3    2.85    9.84   0
   2  -3   7  101.20   31.34   0
   2  -2   6   85.80   24.73   0
   2  -1   4  347.27   25.99   0
   3  -6   8   22.72   33.26   0
   3  -3   6   37.26   21.92   0
   3  -2   4  538.45   32.17   0
   4  -3   4   28.88   12.86   0
   5  -6   6  149.87   28.71   0
   5  -5   5   93.43   20.02   0
   6  -7   5   22.88   18.56   0
   7  -9   4   13.39   15.08   0
 -10   2   5   26.86   16.32   0
  -8   1   7   28.97   24.19   0
  -7   0   8   -6.45   27.75   0
  -6   2   5   14.32   17.51   0
  -4   1   6   49.78   25.21   0
  -4   2   4  166.88   18.56   0
  -3  -1   8   66.61   30.53   0
  -3   0   7   -9.68   25.04   0
  -2   1   5  153.59   23.66   0
  -1  -2   8   59.58   30.97   0
  -1  -1   7   14.96   24.46   0
   0  -3   8  -20.36   27.54   0
   2  -5   8   56.52   33.43   0
   4  -6   7   -1.46   24.28   0
   5  -8   7    9.06   24.75   0
   6  -9   6   89.45   26.90   0
   6  -6   2  197.91   13.78   0
   6  -6   3  106.50   14.41   0
  -9   2   5  137.83   23.26   0
  -8   2   5   19.51   16.86   0
  -7   2   5   55.87   19.28   0
  -4  -1   8    7.95   29.08   0
  -1   1   2   11.89    7.23   0
  -1   1   3   16.03    9.85   0
   0  -2   7   39.61   30.65   0
   0  -1   6    4.30   20.38   0
   1  -4   8   15.46   27.20   0
   1  -1   5   16.59   15.91   0
   2  -1   2  496.96   20.33   0
   2  -1   3 1243.30   38.00   0
   3  -5   7    4.51   27.55   0
   3  -2   3  716.96   30.06   0
   4  -5   6    5.23   19.45   0
   4  -4   5  394.85   32.36   0
   4  -3   2   14.52    7.34   0
   4  -3   3   48.32   10.98   0
   7 -10   4    1.33   13.91   0
   7  -9   3    6.60   11.13   0
 -11   1   6  109.88   25.97   0
 -11   2   4   12.40   12.19   0
  -5  -1   8   34.92   32.11   0
  -5   1   6  165.03   27.30   0
  -5   2   4  299.52   24.04   0
  -4   0   7   42.40   27.44   0
  -4   2   3  389.96   21.83   0
  -3   1   5  450.73   32.96   0
  -2  -2   8   39.76   29.15   0
  -2  -1   7  169.41   36.41   0
  -2   0   6   27.17   21.49   0
   0   0   4 1694.27   51.86   0
   1  -3   7  263.65   38.97   0
   1  -2   6  140.45   30.26   0
   2  -4   7   62.88   28.93   0
   2  -2   5   46.73   17.73   0
   3  -4   6    1.73   23.07   0
   3  -3   5   -6.11   16.15   0
   3  -2   2  275.37   15.70   0
   4  -7   7    6.37   29.18   0
   5  -7   6  155.77   28.91   0
   5  -5   4  128.92   17.80   0
   6  -8   5   56.06   21.39   0
   6  -7   4   40.45   15.37   0
   7  -9   2   15.98    8.27   0
 -10   1   6   68.45   24.44   0
  -6  -1   8   27.07   29.64   0
  -6   1   6  105.71   24.25   0
  -5   0   7    0.58   24.76   0
  -3  -2   8   37.43   30.78   0
  -2   1   4  318.62   24.47   0
  -1  -3   8   69.26   31.72   0
  -1   0   5    4.70   16.54   0
   0  -4   8   15.86   30.42   0
   1  -5   8   43.40   32.07   0
   2  -6   8   27.39   30.40   0
   2  -3   6  130.47   26.91   0
   5  -6   5  136.59   22.92   0
 -10   2   4   57.16   15.50   0
  -9   0   7   16.36   27.53   0
  -9   1   6   21.08   22.64   0
  -8   1   6   25.29   23.70   0
  -7  -1   8   35.89   29.81   0
  -7   0   7  -16.37   26.08   0
  -7   1   6  -14.04   18.68   0
  -6   0   7   88.61   29.69   0
  -6   2   4   30.72   11.55   0
  -4   1   5   51.74   19.73   0
  -3  -1   7  231.43   37.41   0
  -3   0   6    4.03   20.04   0
  -1  -2   7  171.11   35.01   0
  -1  -1   6   13.28   21.20   0
   3  -6   7   69.03   29.37   0
   4  -8   7   30.06   30.18   0
   4  -6   6    2.13   21.27   0
   4  -4   4 1175.03   45.04   0
   5  -8   6   17.89   21.88   0
   6  -9   5   96.35   24.64   0
   7 -10   3   44.12   13.68   0
 -12   1   5   21.75   16.70   0
  -9   2   4  312.18   24.26   0
  -8   0   7  301.61   39.46   0
  -8   2   4   42.11   13.98   0
  -7   2   4  205.62   21.11   0
  -5   2   3  874.56   30.88   0
  -4  -2   8   16.63   28.31   0
  -2  -3   8   46.36   30.00   0
   0  -3   7    7.26   27.30   0
   0  -1   5    8.98   17.21   0
   0   0   3 4323.87   68.71   0
   1  -4   7   23.24   29.09   0
   1  -1   4    6.90   12.26   0
   2  -5   7  175.86   34.76   0
   4  -5   5   32.59   17.77   0
   5  -5   3  170.04   16.83   0
   6  -8   4   65.33   17.56   0
   6  -7   3   58.07   13.11   0
  -5  -2   8   60.80   32.53   0
  -5   1   5  172.75   25.71   0
  -4  -1   7    2.44   25.76   0
  -4   0   6  111.25   25.67   0
  -3   1   4 1799.01   52.80   0
  -2  -2   7   56.85   32.01   0
  -2   0   5   49.99   17.60   0
  -2   1   3 1290.71   37.69   0
  -1  -4   8   11.93   28.34   0
   0  -5   8   23.79   29.12   0
   0  -2   6   24.36   21.87   0
   1  -6   8   57.49   33.14   0
   2  -2   4  336.39   25.63   0
   3  -7   7  230.35   41.13   0
   3  -5   6    8.69   20.36   0
   3  -4   5   14.57   20.20   0
   3  -3   4   53.83   14.80   0
   5  -9   6   53.75   24.30   0
   5  -7   5  188.58   26.38   0
   5  -6   4  308.53   26.47   0
   6 -10   5   25.95   20.09   0
 -11   1   5  132.43   24.09   0
  -6  -2   8    8.82   29.99   0
  -5  -1   7  131.68   32.88   0
  -3  -3   8   -5.04   27.17   0
  -2  -1   6  164.77   27.35   0
  -1   0   4    6.06   12.15   0
   1  -3   6  394.97   38.06   0
   1  -2   5  201.95   25.14   0
   2  -4   6   52.67   23.40   0
   2  -3   5  190.57   26.03   0
   4  -7   6    4.20   22.34   0
  -6   1   5  101.12   20.69   0
  -6   2   3  185.08   15.27   0
  -5   0   6   16.91   20.19   0
  -4  -3   8    4.66   27.41   0
  -3  -2   7   87.22   29.25   0
  -2  -4   8   50.74   30.05   0
  -1  -3   7  243.04   38.85   0
   0  -4   7   39.98   26.46   0
   0   0   2 7128.23   69.77   0
   1  -7   8  -21.38   28.40   0
   1  -5   7  154.92   34.25   0
   1  -1   3   23.62   10.68   0
   2  -6   7   69.08   29.24   0
   3  -8   7   10.03   26.94   0
   4  -4   3 1930.94   47.60   0
  -6  -1  -2  355.86   27.21   0
  -5  -1  -3  875.05   35.49   0
  -3  -1   3 1840.24   47.22   0
  -2  -5   7  142.39   17.26   0
  -2   0   0  591.19   20.96   0
   0  -5   7   -0.27    6.38   0
   4  -2  -4  146.52   19.39   0
   5  -4   5   11.50   14.07   0
  -4  -3  -6    1.63    8.56   0
  -4  -2  -5   32.79   11.19   0
  -3  -5   7    3.16   15.20   0
  -2   0  -1 1164.31   25.99   0
   0  -3  -6    0.17    8.82   0
   3  -1   2 1223.35   32.59   0
   4  -1   1  192.35   18.78   0
   5  -3   4   12.51   12.73   0
  -4  -1   3  304.52   24.06   0
  -3   0  -1   -3.89   11.57   0
  -3   0   0    0.97   11.35   0
   0  -2  -5   45.94    8.62   0
   2  -1  -3 1290.49   35.51   0
   4  -1  -1  168.22   19.76   0
   6  -2   1  745.77   40.49   0
  -6  -1  -3  421.84   29.33   0
  -4   0   0 1029.33   37.78   0
  -2   0   1 1119.41   29.64   0
   2  -2   4  325.70   12.46   0
   4  -5   6   -7.60   10.41   0
   4  -2   3  429.11   24.20   0
   4  -1   0  383.36   25.57   0
   6  -3   3  217.61   23.98   0
  -5  -1   3  887.87   42.19   0
  -4   0  -1  208.12   19.07   0
  -3   0   1    8.78   11.70   0
  -2  -1  -4  348.88   10.04   0
   3  -2  -4  552.48   29.61   0
   3  -1  -2 1221.58   38.81   0
   5  -2   2  486.57   29.65   0
  -5  -3  -6  -12.65   10.19   0
  -5  -2  -5  161.03   17.60   0
  -5   0   0  -12.51   12.83   0
  -4   0   1  234.83   21.72   0
  -3  -1  -4 1721.86   31.80   0
  -1  -3  -6  372.37   14.67   0
   3  -3  -5    0.69   14.01   0
   5  -2  -2  491.59   33.59   0
  -5   0  -1   -4.00   12.19   0
  -5   0   1  -10.80   12.96   0
  -4  -1  -4   55.51   11.17   0
  -3  -2   5  161.52   19.37   0
  -2  -2   5   79.03   13.13   0
   2  -3   5  178.33   10.96   0
   4  -2  -3  422.07   29.13   0
   5  -6   6  118.51   20.06   0
  -6  -3  -6   46.59   15.11   0
  -6  -2  -5    9.76   14.92   0
  -6   0   0 1553.40   55.98   0
  -4   0  -2  335.53   22.18   0
  -3  -3   6   55.65   16.18   0
  -3   0  -2    0.50    8.98   0
   1  -5  -7  107.20   18.74   0
   3  -1   1 1279.00   35.63   0
   4  -4   5  408.23   24.78   0
   4  -3   4   23.49   12.51   0
   5  -2  -1 1498.11   55.53   0
   5  -2   1 1504.63   51.67   0
  -6   0  -1  454.83   31.80   0
  -5  -1  -4  444.23   25.22   0
  -4  -3   6    2.87   14.80   0
  -4   0   2  292.84   25.28   0
  -3   0   2    4.04   12.88   0
  -2  -3   6  150.42   15.89   0
  -2   0  -2  128.50    9.70   0
  -1  -2  -5  153.24    8.63   0
  -1  -2   5  164.48   12.46   0
   1  -1  -3   14.36    8.32   0
   2  -4  -6   45.07   17.89   0
   3  -1  -1 1275.41   38.86   0
   5  -2   0 1782.30   57.74   0
  -5   0  -2    0.40   10.95   0
  -5   0   2   -1.68   13.45   0
  -4  -1   4   59.25   14.56   0
  -2   0   2  132.71   14.45   0
   2  -2  -4  293.01   20.88   0
   2  -1   2  513.08   18.07   0
   3  -1   0 3096.91   57.11   0
   4  -3  -4   37.44   15.72   0
   5  -3   3   29.87   13.11   0
  -7  -3  -6  213.28   23.01   0
  -7  -2  -5   44.18   17.99   0
  -6  -1  -4  215.54   22.19   0
  -6   0  -2  643.10   35.34   0
  -2  -1   4  319.87   18.91   0
  -1  -3   6  399.75   17.48   0
   2  -3  -5  190.29   20.19   0
   2  -1  -2  528.22   24.00   0
   4  -2  -2  552.22   33.19   0
   4  -2   2  579.11   29.81   0
   5  -5   5   84.11   19.00   0
  -3  -4   7    0.50   12.52   0
   3  -5   6    1.64   10.68   0
   3  -2  -3  759.91   35.10   0
   3  -2   3  768.81   27.07   0
   5  -4   4    9.47   14.69   0
   0  -5  -7    6.05   12.94   0
  -5   0   3   13.91   17.27   0
  -4   0   3  333.33   26.55   0
  -2  -4   7   54.17   12.33   0
   1  -4  -6   44.16   16.01   0
   4  -6   6   -6.09   14.70   0
   4  -2  -1  995.16   42.60   0
   5  -3   2   32.64   17.16   0
  -6   0  -3  400.24   28.73   0
  -5   0  -3    0.80   11.46   0
  -4   0  -3  362.75   21.57   0
  -2  -3  -6  128.45    8.86   0
  -1  -1   4   13.55    6.91   0
   3  -3  -4   50.03   16.62   0
   4  -2   1  993.75   38.85   0
  -3   0   3    3.92    9.87   0
   1  -2  -4  336.22   19.55   0
   4  -3  -3   51.84   16.51   0
   4  -2   0 2436.54   61.20   0
   1  -3  -5  499.09   26.63   0
   2  -1  -1 3191.38   51.29   0
   3  -4   5   20.47   11.95   0
   3  -3   4   49.46   11.12   0
   4  -3   3   28.54   13.44   0
   5  -3  -1    4.74   16.40   0
   5  -3   1   -1.80   13.99   0
  -6   1   0 1237.68   51.18   0
  -5   1   0 1534.32   51.72   0
  -5   1   1 1113.41   46.83   0
  -4  -2   6   49.26   17.02   0
  -3   0  -3    0.65    7.42   0
  -1  -5  -7   99.30   15.48   0
   2  -1   1 3158.85   45.62   0
   3  -2  -2  322.74   23.19   0
   4  -5   5    7.71   15.15   0
   5  -4   3   43.19   17.49   0
   5  -3   0  122.76   21.46   0
  -6   1  -1  598.93   35.89   0
  -5   1  -1 1102.81   42.87   0
  -4   1   0  360.36   25.29   0
   2  -2  -3  407.89   24.11   0
   4  -4   4 1220.17   43.74   0
  -4   1  -1  189.12   20.47   0
  -4   1   1  159.60   19.87   0
  -3  -2   6  140.82   18.47   0
  -3  -1   5  484.49   27.58   0
   0  -4  -6  101.89   16.50   0
   1  -4   6   27.25    6.63   0
   2  -1   0 2617.91   44.36   0
   3  -2   2  306.40   20.35   0
   4  -3  -2   28.41   14.83   0
  -7  -1  -5   13.72   15.09   0
  -6  -1  -5   81.07   16.61   0
  -5   1   2  452.48   31.72   0
  -4  -3   7   -0.32   13.19   0
  -4   0   4  297.30   25.40   0
   0  -1  -3    4.58    5.40   0
   2  -4  -5   16.89   15.27   0
  -7  -2  -6   57.17   16.05   0
  -6  -2  -6   15.82   12.37   0
  -6   1  -2  416.09   29.65   0
  -5  -1  -5  189.11   17.27   0
  -4   1   2  126.20   18.50   0
  -3   1   0 3197.40   58.09   0
  -3   1   1 1252.59   38.95   0
  -1   0  -2   -1.66    3.36   0
   1  -1  -2    1.69    7.77   0
   2  -3  -4  544.69   30.05   0
   3  -3  -3   25.83   16.12   0
   3  -2  -1  431.35   26.17   0
   4  -3   2   20.83   14.71   0
   5  -4   2   -0.11   14.18   0
  -7   0  -4    6.54   16.90   0
  -6   0  -4  439.79   28.11   0
  -5   1  -2  466.40   28.06   0
   0  -5   7    0.83    6.26   0
   1  -5  -6  147.03   21.75   0
   3  -6   6   57.73   15.78   0
   3  -4  -4   40.07   19.11   0
  -5  -2  -6  147.74   12.90   0
  -5   0  -4    4.53   11.43   0
  -5   1   3  782.04   41.79   0
  -3  -3   7    8.56   11.81   0
  -3   1  -1 1263.23   35.51   0
   2  -5   6  151.14   15.10   0
   3  -2   0  484.29   28.19   0
   3  -2   1  468.39   24.93   0
   4  -3  -1    4.88   14.43   0
   5  -4   1  131.91   22.49   0
  -4   1  -2  113.12   14.57   0
  -3   1   2 1238.69   39.68   0
  -2  -5  -7  151.47   15.69   0
  -2  -1   5  184.84   15.96   0
   0  -3  -5  -11.31   10.24   0
   2  -2   3  366.91   16.82   0
   4  -3   0   -8.40   13.45   0
   4  -3   1   30.58   14.51   0
  -4  -1  -5   74.93    9.94   0
  -4   1   3  275.85   25.26   0
  -2  -2   6   63.69   11.32   0
   4  -4   3 1960.85   57.37   0
  -6   1  -3  444.27   28.83   0
   0  -2  -4   77.04   10.65   0
   2  -2  -2  298.42   21.42   0
   3  -3   3   23.21   11.23   0
   4  -5   4    0.78   14.75   0
   4  -4  -2 1474.23   56.56   0
  -4   0  -4  302.21   17.14   0
  -2   1   0 2532.31   43.64   0
  -2   1   1 3300.82   52.29   0
  -1  -6  -7   59.60   17.48   0
  -1  -4  -6   22.90   12.28   0
  -1   0   3    4.55    6.68   0
   1  -4  -5   61.58   15.88   0
   1  -2   4  336.94   10.95   0
   3  -5   5    7.40   12.36   0
   3  -3  -2  171.06   19.71   0
  -6   2  -1  635.96   37.59   0
  -5   1  -3  804.61   34.17   0
  -5   2   0 1723.84   55.64   0
  -5   2   1 1401.26   51.85   0
  -4  -1   6   22.18   14.24   0
  -2   0  -3  375.97   11.61   0
   3  -4   4   42.10   13.86   0
  -3   1  -2 1261.55   33.41   0
  -3   1   3 1850.05   49.43   0
  -2   0   4   91.57   11.79   0
   0  -5  -6   -9.08   13.38   0
   1  -3  -4 1694.12   45.97   0
   1  -3   5  474.85   15.67   0
   1  -2  -3 1341.63   35.38   0
   2  -4  -4  157.45   21.25   0
   2  -4   5   34.77   10.96   0
   3  -4  -3   53.83   16.35   0
   4  -4  -1 2787.93   75.23   0
   4  -4   2 1583.28   53.85   0
  -5   2  -1 1363.30   48.37   0
  -5   2   2  458.16   32.48   0
  -4  -2   7   60.04   15.81   0
   2  -3  -3  737.37   33.22   0
   2  -3   4  520.56   21.41   0
  -7   0  -5   -0.93   13.54   0
  -7   1  -4  -12.75   15.54   0
  -6   2  -2  292.35   26.02   0
  -4   1   4   58.33   16.50   0
  -4   2   0 2387.05   59.25   0
  -4   2   1  936.89   39.55   0
  -2  -2  -5   72.71    7.07   0
  -2   1  -1 3252.15   46.15   0
  -2   1   2  508.21   22.79   0
   3  -3  -1   21.81   14.22   0
   4  -4   0 5104.24   98.47   0
   4  -4   1 2675.65   70.26   0
  -8  -1  -6   18.46   15.33   0
  -4   1  -3  289.89   19.20   0
  -2  -3   7   70.21    8.78   0
   1  -1  -1  126.92   10.33   0
   2  -6   6   18.37   14.03   0
   3  -3   2  176.29   17.56   0
   4  -5   3   15.80   13.71   0
  -7  -1  -6   34.63   13.90   0
  -6   0  -5  105.89   16.40   0
  -4   2   2  566.85   32.25   0
  -3  -1   6  413.20   23.83   0
  -3   0   5   -1.73   10.04   0
   1  -1   2    6.11    4.85   0
   2  -2  -1  361.47   21.19   0
   2  -2   2  334.10   17.85   0
   3  -6   5   25.10   17.35   0
  -6   1  -4  250.60   22.67   0
  -5   2  -2  492.90   29.38   0
  -4   2  -1  958.07   37.30   0
   1  -5  -5  168.42   23.57   0
   3  -4  -2    7.20   13.01   0
   3  -3   1    5.49   11.95   0
   0  -4  -5   59.36   16.01   0
   3  -4   3   28.99   13.70   0
   4  -5   2   -3.67   13.88   0
  -6   2  -3  180.42   22.85   0
  -4   2   3  381.10   28.97   0
  -3  -3  -6   26.61    7.56   0
  -3   2   1  439.94   26.03   0
  -1  -5  -6  162.91   20.50   0
  -1  -3  -5  469.23   21.79   0
   2  -2   0 1325.77   36.15   0
   3  -5   4   16.01   14.28   0
  -3  -2   7   71.09   12.15   0
  -3   2   0  430.71   25.12   0
   2  -4  -3  435.29   30.29   0
   2  -3  -2  301.44   22.36   0
   2  -2   1  369.48   19.69   0
  -6  -1  -6   86.31   12.22   0
  -5   1  -4  411.52   23.44   0
  -5   3   0  115.13   20.17   0
  -5   3   1    6.54   15.59   0
  -4   0   6   98.55   17.30   0
  -3   2   2  284.54   22.17   0
  -2  -4  -6   47.50   12.59   0
  -1  -1   5   -0.29    5.41   0
   1  -5   6  149.39   15.48   0
   1  -4  -4   64.40   16.59   0
   2  -5   5  153.11   18.60   0
   3  -4  -1   32.66   15.99   0
  -5   0  -5   -6.50    9.43   0
  -4   2  -2  573.00   28.13   0
  -3   0  -4   -5.65    5.06   0
   3  -4   2   28.01   15.54   0
  -5   2  -3  839.42   35.76   0
  -5   3  -1   15.14   14.08   0
  -3   2  -1  438.99   23.83   0
   1  -2  -2  517.17   22.89   0
   2  -3   3  731.06   27.34   0
   3  -4   0   -2.08   16.75   0
  -7   1  -5    8.70   14.70   0
  -4  -1   7   -0.38   11.89   0
  -4   2   4  160.24   21.49   0
   0  -3  -4   -0.41    8.89   0
   1  -3  -3 1934.77   47.96   0
   1  -1   1  120.42    8.27   0
   2  -4   4  168.02   17.41   0
   3  -5   3   22.34   15.23   0
   3  -4   1   16.36   13.60   0
  -8   0  -6  314.87   24.74   0
  -4   3   1   33.87   15.35   0
  -3   1  -3 1849.09   36.15   0
  -3   2   3  718.78   32.78   0
  -2   0   5   42.85   10.03   0
  -2   1  -2  554.80   18.66   0
  -1   1   1  110.45   10.56   0
   0  -5  -5    3.58   15.00   0
   2  -5  -3  832.78   42.07   0
  -4   3   0    2.43   13.45   0
  -4   3   2   21.46   14.35   0
  -1   0   4   -3.05    5.45   0
   1  -5  -4  470.74   33.18   0
   2  -6   5   12.34   15.96   0
   2  -3  -1  470.49   26.53   0
   3  -5  -1    8.85   16.02   0
  -6   2  -4   16.35   16.33   0
  -5   3  -2   27.00   16.00   0
  -1   1   0    6.47    6.89   0
   1  -6   6   89.78   16.48   0
   2  -4  -2  519.78   30.57   0
   3  -5   2   27.55   17.11   0
  -4   3  -1   28.08   13.71   0
  -3   1   5  484.91   26.81   0
  -2   1   4  317.06   19.09   0
  -2   2   1  334.70   20.89   0
   0  -2  -3  391.26   18.00   0
   0  -1  -2   -0.43    4.98   0
   3  -5   0   90.74   19.81   0
   3  -5   1    4.18   17.35   0
  -6   3  -3  225.65   24.40   0
  -4   3   3   46.92   15.81   0
   2  -3   0  444.35   25.65   0
   2  -3   2  299.30   19.44   0
 -11  -1   3  297.55   24.89   0
  -4   3  -2   34.92   16.14   0
  -3   3  -3   18.47   17.56   0
   1   1  -5    5.35   10.35   0
   3  -1  -6  426.53   13.36   0
   4  -2  -5   29.30    6.09   0
   4  -2  -3  411.06   17.71   0
   6  -5  -4  383.54   27.85   0
  -7  -6   5   11.50   10.86   0
  -4   2   0 2445.00   55.25   0
   2  -3   1  479.16   26.68   0
   2   0  -6   29.83   10.93   0
   5  -4  -2   18.81   13.57   0
   6  -6  -6   55.50   16.77   0
  -5   3  -1   20.17   15.39   0
  -4  -4   4 1231.70   33.63   0
  -4   0   2  338.93   12.80   0
   1  -2   1 3221.66   51.30   0
   1   1  -3   18.96    8.01   0
   2  -5   2  445.32   32.00   0
   3  -3   0  648.93   30.20   0
   3  -2  -1  466.79   21.46   0
   5  -4  -6    1.93    9.57   0
  -7   2   1   39.27   15.99   0
  -3   3  -2  147.73   19.96   0
  -2  -3   3  777.09   26.89   0
  -2   2  -1  348.19   21.78   0
  -2   3  -4  513.54   32.77   0
  -1   2  -2  541.06   25.17   0
   0  -5   3   14.55   12.82   0
   4  -2  -4  167.57   11.30   0
  -6  -7   5   17.89   14.79   0
  -3  -5   4    5.56   11.66   0
  -2  -6   4   24.89   14.74   0
  -2   3  -3  713.12   36.64   0
  -1  -4   3  309.56   22.84   0
   0   2  -5   40.34   14.59   0
   0   2  -4   94.49   14.91   0
   1  -4   2  123.92   17.94   0
   1   1  -6    5.13   12.68   0
   3  -5   1    6.10   15.35   0
   4  -5   0   16.05   15.45   0
  -6   2   1  670.73   33.04   0
  -4   3  -1    0.35   13.08   0
   2  -2   0 1355.66   34.28   0
   2  -1  -1 3173.05   36.18   0
   5  -4  -3   42.41   13.36   0
  -6   3   0  835.46   40.95   0
  -1  -2   2  541.11   19.58   0
   0  -3   2    2.86    9.47   0
   0   2  -6   48.12   17.99   0
   3  -1  -3 1795.99   22.17   0
   4  -4  -1 2590.48   62.96   0
   4  -3  -2   23.06   10.56   0
   5  -5  -2  162.85   20.90   0
   5  -4  -5   13.66   12.34   0
  -7  -7   5   28.32   13.72   0
  -3   2   0  463.99   23.92   0
   0   2  -3  383.10   21.00   0
   2  -4   1 1007.34   41.34   0
   5  -4  -4   10.43   12.36   0
 -10   0   3   42.13   14.18   0
  -9   0   3    1.53   11.75   0
  -5   2   1 1444.98   43.02   0
  -5   3   0  104.67   20.04   0
  -3  -6   4   84.94   18.25   0
  -2   3  -2  275.55   22.92   0
  -1   3  -4 1675.52   52.70   0
   1  -5   2  433.78   31.48   0
   3  -4   0   -6.89   12.21   0
 -11   0   3   -4.46   13.37   0
  -7  -3   4  666.97   14.72   0
  -5  -4   4    0.06    8.05   0
  -4  -5   4   -5.79   12.27   0
  -3   3  -1   13.89   13.33   0
  -1  -5   3  842.44   38.31   0
   0   1  -1    8.62    7.27   0
   1   1  -7    0.74   12.65   0
   2   0  -7   26.69   11.10   0
   5  -5  -3  175.11   22.54   0
  -8   0   3 1395.99   36.60   0
  -1   3  -3 1915.19   52.69   0
   4  -5  -1   99.83   18.72   0
   5  -5  -6   41.77   14.62   0
 -10  -2   4   45.98    8.37   0
  -2  -4   3  412.51   23.79   0
   2  -5   1 1540.34   53.38   0
  -7   3   1  977.44   43.30   0
  -4   3   0   -1.62   14.46   0
   0  -4   2  338.81   23.56   0
   1  -3   1 1282.20   38.07   0
   3  -5   0   95.09   18.83   0
   3  -3  -1   21.80   10.80   0
   4  -4  -2 1558.93   47.71   0
   4  -3  -3   45.00   10.57   0
   5  -5  -5   94.79   18.57   0
   5  -5  -4  161.77   20.66   0
  -5   1   2  469.14   20.34   0
  -4  -6   4    8.93   14.72   0
  -3   4  -2   35.86   16.21   0
  -1   1   0    1.52    6.33   0
  -1   2  -1 3203.23   51.53   0
  -7   0   3   -1.83    7.28   0
  -4  -2   3  401.00   12.16   0
  -4   2   1  996.32   33.07   0
  -4   4  -1 2568.15   69.01   0
  -3  -3   3   26.61    7.73   0
  -2   4  -3  444.10   30.91   0
   0   2  -2  107.63   13.54   0
   0   3  -5   -0.71   13.81   0
   1   2  -5  175.21   16.81   0
   2  -3   0  448.82   24.44   0
   3  -2  -2  298.16   15.76   0
  -6   3   1  391.52   27.17   0
  -5  -5   4  162.30   17.75   0
   0   3  -6   -8.57   14.56   0
   0   3  -4   -9.90   11.31   0
   1   1  -2   12.22    6.31   0
   1   2  -6  136.58   18.74   0
   1   2  -4  332.96   19.90   0
   4  -3  -6    9.47    9.04   0
  -6  -4   4    5.94    8.61   0
  -2  -5   3  894.17   37.09   0
  -2   2   0 1388.87   34.91   0
  -2   3  -1  441.28   25.86   0
  -1   3  -2 1172.61   38.78   0
   0  -5   2    1.94   12.31   0
   2   1  -5  171.74   12.76   0
   4  -5  -2   21.76   13.28   0
   4  -3  -4   41.69   11.22   0
 -10   1   3  126.93   18.26   0
  -5   4   0   26.31   15.33   0
  -1  -3   2 1258.43   34.35   0
  -1   4  -4   73.73   16.44   0
   1  -4   1  182.17   19.58   0
   2   1  -6  159.55   14.60   0
   3  -4  -1   29.81   12.88   0
  -9   1   3   27.38   12.77   0
  -5  -6   4  339.78   25.87   0
  -3   4  -1   20.80   14.63   0
  -2  -6   3  170.26   20.96   0
  -2   4  -2  545.31   31.89   0
   0  -2   1 1187.62   28.57   0
   1   2  -7  145.53   18.88   0
   2  -4   0 2455.86   58.52   0
   4  -4  -3 1886.35   49.95   0
   4  -3  -5   24.06   10.68   0
  -5   3   1    8.12   11.11   0
  -3   3   0  619.39   29.55   0
   0   3  -3    4.72   11.54   0
   2   1  -4  324.36   13.77   0
   3  -5  -1   27.71   16.85   0
  -3  -4   3   39.65   11.11   0
  -1   4  -3  292.87   24.38   0
   1  -5   1 1145.18   44.74   0
   4  -5  -3   31.81   15.71   0
  -8   1   3  100.34   14.31   0
  -8   3   2   40.79   16.21   0
  -6  -5   4  345.19   22.16   0
  -4   4   0 4984.64   89.95   0
  -1  -4   2  116.05   16.63   0
   1   2  -3 1326.93   32.38   0
   2  -5   0 1726.32   54.67   0
   2  -2  -1  378.73   17.44   0
   3  -3  -2  132.82   14.46   0
   4  -4  -4 1211.91   40.56   0
  -6  -6   4  208.95   22.03   0
  -6   4   1   50.25   17.92   0
   2   1  -7  158.91   14.90   0
   3  -1  -4 1656.02   21.26   0
   4  -4  -6  407.45   23.80   0
  -7  -4   4   13.78    9.04   0
  -7   3   2  813.78   37.22   0
  -6   0   3  434.78   14.36   0
  -3  -5   3   20.82   12.58   0
  -3   2   1  451.19   21.44   0
   0   4  -5   58.95   17.71   0
   1  -2   0 2631.03   42.29   0
   4  -5  -4   -6.60   12.55   0
   4  -4  -5  412.54   25.15   0
 -10   2   3   68.34   16.62   0
  -3  -6   3  225.74   22.52   0
  -2  -2   2  327.51   14.43   0
  -1  -6   2  363.91   30.09   0
  -1  -5   2  446.12   28.00   0
   0   4  -4  279.29   24.17   0
   1   3  -6  400.25   27.07   0
   1   3  -5  481.12   27.36   0
   4  -5  -6    9.17   14.69   0
 -10  -1   4  142.97    9.63   0
  -8  -3   4   11.57    6.60   0
  -4   1   2  126.59   10.41   0
  -4   3   1   18.58   10.95   0
  -2   4  -1  979.59   39.37   0
  -1   3  -1 1228.90   37.21   0
  -1   4  -2  121.56   17.42   0
   0  -3   1   -8.21    9.53   0
   3  -4  -2   25.45   11.30   0
   3  -2  -3  730.13   22.48   0
   4  -5  -5   15.02   14.87   0
  -9   2   3  386.23   25.72   0
  -7  -5   4  367.61   22.28   0
  -7   1   3   21.65    9.53   0
  -4  -3   3   42.23    8.50   0
  -3   5  -1    4.09   14.83   0
   1   3  -4 1781.31   45.42   0
   3  -5  -2   44.37   14.28   0
  -7  -6   4   32.60   13.58   0
  -5   4   1  118.62   18.08   0
  -3   4   0   14.45   13.24   0
  -2   3   0  459.18   24.55   0
   0  -4   1  225.11   20.09   0
   0   3  -2    6.41    9.83   0
   1   3  -7  223.00   22.24   0
   2  -3  -1  455.52   23.02   0
   0  -6   1  480.52   32.82   0
   0  -5   1   -9.56   12.12   0
   0   4  -3  343.97   25.14   0
   1  -3   0 3171.19   55.58   0
  -8   2   3   62.64   14.08   0
  -4  -6   3   38.94   16.54   0
  -4  -4   3 1901.62   44.33   0
   0   2  -1 1104.09   27.82   0
   2  -5  -1 1502.99   51.02   0
   2  -4  -1  955.89   36.54   0
  -8  -6   4   65.52   15.98   0
  -8  -4   4   84.78   12.04   0
  -7   4   2   23.48   16.40   0
  -4  -5   3   39.89   13.64   0
  -2  -3   2  288.00   17.44   0
   1  -6   0 1168.05   48.90   0
   1  -5   0 1688.18   52.66   0
   1  -4   0  379.07   24.72   0
   2   2  -6   62.18   12.22   0
   2   2  -5   83.89   11.63   0
   3  -3  -3   24.95    9.69   0
   3  -1  -6  379.56   11.95   0
  -8  -5   4   30.07   12.70   0
  -2  -6   2  272.72   25.08   0
  -2  -4   2  556.72   27.19   0
  -1   2   0 2614.36   42.44   0
   3  -5  -3   23.21   14.59   0
   3  -4  -3   33.66   12.21   0
   3  -1  -5  451.93   13.05   0
  -9   3   3  285.25   24.51   0
  -4   4   1 2588.33   61.64   0
  -2  -5   2  488.39   28.35   0
  -2   5  -1 1425.90   50.29   0
  -1   5  -2  422.38   30.53   0
   0   5  -4   -6.01   13.18   0
   1   3  -3 1915.75   43.94   0
   1   4  -6   33.73   15.70   0
   1   4  -5   76.32   16.21   0
   2  -1  -2  513.61   13.89   0
   3  -2  -7   74.67   10.39   0
  -3   3   1   14.30   10.17   0
  -1   4  -1  174.76   20.78   0
   1   2  -2  536.16   19.54   0
   2   2  -7   49.25   11.95   0
   3  -2  -4  535.25   19.72   0
  -9  -6   4  241.64   22.65   0
  -7   2   3  110.83   14.10   0
  -6   4   2    4.57   13.71   0
  -3   0   2    0.09    2.82   0
  -3   5   0   79.57   17.50   0
  -1  -1   1  112.05    6.69   0
   1   4  -4   55.44   14.07   0
   2   1  -3 1384.68   20.52   0
   2   2  -4  321.20   16.00   0
 -10   0   4   29.85    7.42   0
  -9  -5   4  129.92   16.34   0
  -6   1   3  424.52   16.95   0
  -5  -6   3  410.37   29.40   0
  -2   4   0 2388.04   56.75   0
   0   4  -2  331.53   22.92   0
   0   5  -3   -2.96   11.58   0
   3  -5  -4    6.56   13.96   0
   3  -3  -7   17.88   11.62   0
   3  -3  -4   42.03   11.78   0
  -9  -4   4    3.41    9.31   0
  -9  -3   4  150.46   11.43   0
  -8   3   3   26.10   12.99   0
  -1  -6   1  655.27   36.67   0
   3  -4  -7    5.50   12.85   0
   3  -4  -4   31.16   12.55   0
  -5  -5   3  207.01   20.04   0
  -5  -2   3  868.12   19.38   0
  -1  -5   1 1125.50   42.14   0
   2  -5  -2  536.45   31.31   0
   2  -2  -2  337.13   16.05   0
   3  -5  -5    3.34   14.88   0
  -5  -4   3   41.87   10.78   0
  -4   5   1  119.80   18.82   0
  -3  -6   2  219.70   22.68   0
  -2   2   1  356.32   17.16   0
  -1  -4   1  211.17   20.22   0
   0  -6   0 1587.63   55.50   0
   1  -6  -1  570.35   35.48   0
   1   5  -5  173.12   23.02   0
   2  -4  -2  571.83   28.55   0
   2  -3  -2  297.87   19.17   0
   2   3  -6  159.85   16.62   0
   3  -4  -6   15.13   13.99   0
   3  -4  -5   14.86   13.22   0
   3  -3  -5   -6.20   11.57   0
   3  -2  -6  151.87   13.33   0
   3  -2  -5  179.14   13.80   0
  -5  -3   3   17.32    7.37   0
  -3   4   1   21.36   14.25   0
  -1  -3   1 1282.33   34.10   0
  -1  -2   1 3222.92   42.49   0
  -1   3   0 3029.42   54.47   0
   0   3  -1    5.03   10.19   0
   1  -5  -1 1149.36   44.69   0
   1   4  -3  288.90   21.72   0
   2   3  -5  180.31   16.69   0
   3  -3  -6   41.19   12.49   0
  -7   3   3  858.97   33.95   0
  -6  -6   3  115.53   20.93   0
  -5   4   2   10.35   10.41   0
  -3  -5   2   48.53   12.93   0
  -1   5  -1 1120.57   43.29   0
   0  -5   0  -11.80   11.92   0
   1   5  -4  465.22   30.22   0
   2   3  -7   72.41   13.47   0
  -2   5   0 1696.03   52.84   0
   0   5  -2   -1.67   11.40   0
   1  -4  -1  184.71   18.77   0
  -6   2   3  193.36   14.59   0
  -3  -4   2   28.83    9.93   0
   0  -4   0  993.16   36.11   0
   1   3  -2 1197.40   33.18   0
   2  -5  -3  915.46   40.67   0
   2   3  -4  552.31   23.39   0
  -6  -5   3  417.87   26.82   0
  -2  -6   1  681.14   36.98   0
   0  -3   0    4.22   10.47   0
   1  -3  -1 1326.52   36.10   0
  -5   5   2  134.90   20.47   0
  -4  -6   2   -2.66   11.80   0
  -3  -3   2  169.49   13.96   0
  -3   5   1    9.83   12.63   0
  -2   3   1  468.92   22.98   0
   0   4  -1  236.52   19.90   0
   1  -2  -1 3316.53   45.87   0
   2   4  -6   47.89   14.24   0
   2   4  -5   37.45   14.15   0
  -1  -6   0 1247.18   49.36   0
  -1   4   0  350.67   23.55   0
   0  -2   0  573.36   19.74   0
   1   5  -3  812.73   35.91   0
   2  -4  -3  418.98   24.95   0
  -2  -5   1 1487.82   47.71   0
  -8   1  -3   95.27   18.90   0
  -6   8   0  505.77   24.16   0
  -6   9   0  314.00   22.48   0
  -3   7   1 1091.03   40.25   0
  -2   5   1 1474.23   40.03   0
   0  -2  -1 1134.52   28.32   0
   3  -5  -3   13.03   11.29   0
   4  -5  -3   42.30   11.82   0
   8  -5  -4   39.92   13.77   0
  -9   3  -3  269.89   22.60   0
  -9   7  -2   14.25    5.64   0
  -8   9  -1   31.17    8.77   0
  -6  10   0   21.40   13.97   0
   0   3   1   -1.00    9.36   0
   3   2   1  442.79   24.30   0
   4   2   1  982.03   35.17   0
   7   0   0   -1.86    8.19   0
  -8   8  -1  613.82   15.11   0
  -6   7   0  122.37   12.36   0
  -3  -2  -2  308.34   22.94   0
  -2  -1  -1 3215.03   48.00   0
  -1  -3  -2 1215.42   40.65   0
   5   2   1 1460.39   43.99   0
   8  -4  -3  142.12   13.60   0
   9   1   0   52.48   14.22   0
   2   2   1  364.34   20.56   0
   7  -5  -4  348.62   25.88   0
  12   1  -1   62.64   16.28   0
  -7   2  -2  119.55   14.07   0
   6   2   1  695.55   32.04   0
  11   0  -1    6.96   11.41   0
  -9   4  -3   19.16   12.74   0
  -8   2  -3   61.83   17.07   0
  -8   4  -2   40.92   10.48   0
  -4  -1  -2  124.16   16.04   0
   0  -4  -3  354.49   27.40   0
   0  -3  -2    2.94   10.75   0
   1  -2  -1 3205.93   42.37   0
   1   2   1 3290.34   51.17   0
   6  -5  -4  318.40   26.77   0
  10  -3  -3   67.52    8.34   0
  -6   1  -2  407.59   23.30   0
  -6   3  -1  420.56   14.10   0
  -5   0  -2    9.39   11.38   0
  -1   3   1 1343.13   32.46   0
   7   2   1   47.26   13.16   0
   8   0   0 1456.91   37.11   0
  -6   6   0  285.93   12.76   0
  -2  -3  -3  735.35   37.97   0
  -2  -2  -2  312.43   22.21   0
   1  -4  -3  303.69   26.07   0
   7  -4  -3    9.07   10.72   0
  10   1   0  250.55   21.90   0
  -7   1  -3   20.79   13.55   0
  -6   0  -3  411.36   29.70   0
  -5  -1  -3  792.97   38.84   0
  -3   0  -1    1.15    8.22   0
   1   5   2  426.60   29.04   0
   8   2   1  110.10   19.15   0
   9  -4  -4    4.46   11.92   0
  -7   5  -1  460.08   11.67   0
  -5   4   0   21.43    3.44   0
   1  -3  -2 1212.24   36.86   0
   2  -4  -3  384.68   26.14   0
   3   4   2   27.68   14.54   0
   7  -3  -2  796.49   19.89   0
  -7  10   0   56.30   13.21   0
   0   2   1 1203.54   30.06   0
   2  -2  -1  333.28   13.30   0
   2   4   2  545.23   31.28   0
   3  -4  -3   55.83   14.96   0
   4   1   1  172.82   14.99   0
   5   1   1 1158.54   35.17   0
   6  -4  -3   25.94   10.73   0
  -9   5  -3  121.75   16.68   0
  -8   3  -3   14.72   13.62   0
  -7   9   0    9.17    9.06   0
  -5   2  -1 1436.26   27.64   0
  -5   8   1   58.43   14.74   0
  -4   1  -1  187.49   12.62   0
  -3  -2  -3  779.78   38.29   0
  -1  -3  -3 1879.35   56.64   0
  -1  -1  -1  101.25   10.95   0
  -1   6   2  423.54   28.26   0
   0   5   2   -1.58   11.43   0
   2  -3  -2  286.98   19.34   0
   3   1   1 1283.51   33.06   0
   4  -4  -3 1927.65   50.74   0
   5  -4  -3   36.41   11.81   0
   6   1   1  645.89   28.73   0
   9   0   0   -3.54   10.46   0
  -7   3  -2  803.12   28.64   0
  -3  -1  -2 1218.89   38.62   0
   1   4   2  129.40   19.67   0
   8  -4  -4   86.02   16.71   0
  11   1   0  596.68   30.77   0
  -8   5  -2   39.55   10.21   0
  -1  -2  -2  543.44   26.69   0
   4   3   2   14.18   12.90   0
   5   3   2   17.30   13.88   0
   7   1   1  100.99   14.02   0
  12   0  -1   28.96   11.00   0
  -7   2  -3  133.71   19.32   0
  -7   8   0   75.72    9.95   0
  -4  -1  -3  300.40   25.27   0
  -1   5   2  402.73   26.86   0
   0  -3  -3   -9.24   11.68   0
   2   1   1 3248.84   48.18   0
   3  -3  -2  158.55   13.32   0
   3   3   2  188.19   20.35   0
   5  -1   0 1588.25   23.68   0
   6  -3  -2  234.75   13.37   0
  -6   1  -3  394.22   28.01   0
  -6   2  -2  297.96   19.29   0
  -5   0  -3    4.69   11.88   0
  -5   7   1  473.29   23.36   0
  -4   0  -2  312.40   20.68   0
  -2   6   2  275.72   22.52   0
   3  -2  -1  422.40   13.18   0
   4  -3  -2   28.13    8.18   0
   4  -1   0  402.73   10.61   0
   5  -3  -2   33.39    8.49   0
   6  -1   0 1324.64   24.52   0
   7  -4  -4   13.80   13.92   0
   8   1   1   63.50   15.11   0
  -9   6  -3  244.17   19.69   0
  -6  10   1   25.47   14.03   0
  -5   1  -2  468.21   24.26   0
  -4   5   1  105.45   11.46   0
  -2  -2  -3  368.99   27.33   0
   0   4   2  309.31   22.93   0
   2   3   2  277.50   22.57   0
   6  -4  -4    7.95   13.69   0
   9  -3  -3  281.48   16.90   0
  10   0   0   40.77   12.62   0
  -8   4  -3  139.18   18.20   0
  -3   7   2  770.97   35.64   0
   1  -3  -3 1908.70   54.43   0
  12   1   0   72.45   16.53   0
  -6   9   1  193.66   18.97   0
   0  -2  -2  113.69   14.85   0
   1   3   2 1160.61   39.57   0
   7  -1   0  199.36   11.84   0
   9   1   1   10.31   13.48   0
  10  -3  -4   36.30   13.42   0
  -3  -1  -3 1875.14   55.37   0
  -2  -1  -2  547.82   26.25   0
  -1   2   1 3287.35   43.70   0
   1   1   1  129.54   12.04   0
   4   2   2  510.64   29.73   0
   5   2   2  442.73   27.73   0
   6   2   2  253.58   22.94   0
  -2   5   2  492.72   26.64   0
  -1  -2  -3 1378.66   47.21   0
  -1   4   2  121.96   15.66   0
   2  -3  -3  711.80   33.07   0
   4  -2  -1  887.72   16.32   0
  -9   7  -3    1.04   11.14   0
  -7   3  -3  918.25   38.34   0
  -7   4  -2    9.19    9.22   0
  -6   8   1  474.04   23.57   0
  -5   6   1  381.63   18.67   0
  -3   6   2  239.31   20.00   0
   3   2   2  294.26   22.27   0
   6  -2  -1  619.10   10.16   0
   8  -3  -3   13.21   10.47   0
  10   1   1  105.40   18.41   0
  11  -1  -1  510.23   16.26   0
  -4   0  -3  329.58   25.27   0
   0  -1  -1    5.42    6.91   0
   3  -3  -3   28.61   13.30   0
   5  -2  -1 1380.22   17.80   0
   5   0   1   -4.75    8.22   0
   6   0   1  490.25   22.68   0
  11   0   0    5.05   10.65   0
  -8   5  -3   66.20   15.37   0
  -8   6  -2  195.42   14.74   0
  -6   2  -3  182.53   19.28   0
  -5   1  -3  817.27   36.76   0
  -3   0  -2   16.84   12.26   0
   0   3   2   -6.19   10.50   0
   1  -2  -2  533.65   24.21   0
   2   2   2  289.45   21.54   0
   4   0   1  213.37   14.94   0
   7  -3  -3  847.50   31.20   0
   7   0   1   -0.20    9.45   0
   8  -1   0    8.91    6.99   0
   9  -3  -4  147.70   18.73   0
   0  -2  -3  368.57   27.32   0
   4  -3  -3   36.06   10.79   0
  11  -2  -3    6.79    8.77   0
  -6   3  -2  258.57   18.56   0
  -2  -1  -3 1348.97   46.49   0
   5  -3  -3   15.07   10.73   0
   6  -3  -3  235.34   18.63   0
   8  -3  -4    7.02   14.23   0
   8   0   1 1207.27   37.05   0
  -8   8  -1  616.91   15.22   0
  -6   4  -1   38.88    6.50   0
  -4   1  -2  135.44   15.58   0
  -3   5   2   26.05   11.70   0
  -2   4   2  533.58   26.55   0
  -1  -1  -2   -2.70   10.27   0
   6   1   2  389.68   26.27   0
  -7  10   1   67.62   13.00   0
  -5   2  -2  463.14   23.31   0
   1   2   2  492.48   25.70   0
   3   0   1    1.73    8.73   0
   5  -3  -4   20.31   15.72   0
   5   1   2  423.01   25.60   0
   6  -3  -4   73.75   16.98   0
   7  -3  -4  670.91   34.76   0
   7   1   2   56.62   15.47   0
   9   0   1    7.39   12.79   0
  -7   4  -3    0.82   13.32   0
  -6   7   1   82.01   11.28   0
  -3   0  -3    3.54   14.66   0
  -3   1  -1 1228.26   26.11   0
  -1   3   2 1206.42   37.52   0
   1  -2  -3 1274.47   44.16   0
   2  -2  -2  313.39   18.31   0
   4   1   2  121.39   15.86   0
   8   1   2   28.64   15.91   0
   9  -1   0   43.19    9.29   0
  12   0   0   -0.42    9.95   0
  -8   6  -3  185.71   20.25   0
  -4   4   1 2701.99   38.40   0
  -3   3   1   10.25    6.74   0
   0   1   1    2.40    7.51   0
   2   3   3  680.03   36.31   0
  -6   3  -3  215.98   22.26   0
  -4   1  -3  279.78   24.53   0
  -1  -1  -3   12.73   13.17   0
   0   4   3  340.98   26.82   0
   3   1   2 1302.40   39.74   0
  -7   5  -2  285.79   18.76   0
  -7   9   1    6.10    9.22   0
  -5   2  -3  846.51   37.61   0
  -5   3  -1    9.06    6.20   0
  10   0   1   62.16   13.93   0
  -8   7  -2   24.46   10.08   0
  -6   9   2  186.34   19.82   0
  -5   5   1  111.92    9.94   0
  -5   7   2  283.60   21.38   0
  -4   2  -1  987.19   23.10   0
  -2   0  -2  144.27   15.58   0
   0   2   2  135.49   15.58   0
   1   3   3 1814.33   55.21   0
   2  -2  -3  394.23   25.26   0
   3  -2  -2  286.86   17.17   0
   9  -2  -2  288.40   13.34   0
  10  -2  -3   78.64   12.65   0
  -2   5   3  869.51   38.83   0
   0  -1  -2    4.31   10.46   0
   1  -1  -1  132.54    9.20   0
   2   0   1 1145.82   26.74   0
  10  -2  -4   52.80   15.77   0
  -7   5  -3  526.69   30.95   0
  -7   6  -1   81.85    8.65   0
  -3   6   3  180.19   21.67   0
  -1   4   3  281.63   23.97   0
   2   1   2  473.50   24.75   0
   3   2   3  754.97   37.43   0
  11   0   1   -6.06   12.75   0
  -8   7  -3   11.17   13.38   0
  -2   0  -3  359.18   25.65   0
   0  -1  -3    9.03   12.68   0
   3  -2  -3  739.18   32.38   0
   4  -2  -2  581.76   22.32   0
  -6   4  -2    2.62    9.59   0
  -3   1  -2 1198.56   35.98   0
  -2   3   2  302.50   19.99   0
  -1   0  -1    6.56    6.81   0
   0   3   3    0.57   12.22   0
   2   2   3  352.21   26.50   0
   9  -2  -4  288.52   24.48   0
   9  -2  -3  398.86   22.76   0
  -6   8   2  189.71   18.40   0
   4  -2  -3  402.99   24.94   0
   6   0   2  617.05   28.94   0
   7   0   2    0.45    9.05   0
   8  -2  -4   60.15   17.91   0
   8  -2  -2   77.56   10.17   0
   8   0   2  695.89   33.16   0
  -6   4  -3   38.19   14.11   0
  -5   3  -2   39.48   12.02   0
  -5   6   2  304.63   20.18   0
  -3   1  -3 1870.41   53.32   0
   5  -2  -4  319.40   26.33   0
   5  -2  -2  458.95   19.57   0
   5   0   2    0.89    9.07   0
   5   1   3  769.94   37.81   0
   6  -2  -4   35.56   16.08   0
   7  -2  -4  173.32   22.35   0
  -5   3  -3    7.17   12.92   0
  -4   2  -3  377.70   27.16   0
  -4   2  -2  553.69   24.74   0
  -3   5   3    7.51   13.28   0
  -2   4   3  413.40   27.97   0
   1   1   2    1.70   10.93   0
   4   1   3  245.92   24.80   0
   5  -2  -3  840.41   33.38   0
   6  -2  -2  272.35   15.48   0
   7  -2  -2  115.61   11.63   0
   7  -1   1  138.96   13.44   0
   8  -2  -3   62.89   14.25   0
   9   0   2   -3.68   13.75   0
  12   0   1   25.63   12.32   0
  -8   8  -2  409.38   22.19   0
  -4   6   3   28.67   14.86   0
  -1   2   2  534.84   24.38   0
   1  -1  -3    7.92   12.03   0
   1  -1  -2    1.91    9.59   0
   1   2   3 1240.14   44.61   0
   4   0   2  317.46   20.83   0
   6  -2  -3  179.32   17.68   0
   6  -1   1  667.12   22.76   0
   7  -2  -3   93.88   14.46   0
   8  -1   1   62.05   11.65   0
  -7   6  -3   55.67   16.24   0
  -7   6  -2   58.38   12.51   0
  -1   0  -3   -4.26   12.07   0
  -1   0  -2   -7.77    9.90   0
  -1   3   3 1939.34   54.05   0
  10   0   2   59.38   16.62   0
   3   1   3 1894.38   55.11   0
   5  -1   1 1210.85   28.71   0
   3   0   2    0.25    9.70   0
  -9  -6  -2  164.66   18.24   0
  -8  -7  -2   36.43   15.37   0
  -5  -6  -1  363.03   24.27   0
  -4   2   0 2362.00   47.53   0
   7  -3  -2  742.73   36.31   0
   9  -2  -3  387.91   29.44   0
 -12   0  -2    4.59   10.21   0
 -12   1  -2   39.71   14.19   0
  -3   3   0  616.10   28.25   0
  -2   3   0  427.69   23.49   0
  -1   3   0 3242.57   56.29   0
   0  -6  -1  464.11   32.41   0
   2  -5  -1 1456.96   51.45   0
   3   6  -1  413.96   26.49   0
   4  -3  -1   12.51    9.98   0
   4   5  -1  121.18   15.97   0
   5   0  -1   -0.53    5.43   0
  -6  -5  -1  383.40   22.47   0
  -4  -6  -1   52.43   13.68   0
  -4   3   0   -5.17   10.01   0
  -1  -6  -1  606.91   36.57   0
  -1  -1   0   -3.10    3.24   0
   0   2   0  566.82   19.78   0
   3  -4  -1   18.61   13.24   0
   5   1  -1 1086.91   15.11   0
   7  -2  -2  112.74   17.09   0
   9  -1  -3   30.59   15.09   0
  -5   2   0 1755.36   43.44   0
  -3  -6  -1  466.54   29.65   0
  -3   4   0   -6.91   11.77   0
  -2  -6  -1  741.54   37.45   0
  -2   4   0 2348.70   57.00   0
   0   3   0    5.64   10.43   0
   5   3  -1   11.16    5.72   0
   7   5  -2  290.35   17.96   0
   8   7  -3   12.52   13.81   0
 -10   2  -1  139.29   19.62   0
  -8  -3  -1   61.81    7.14   0
  -7  -4  -1   -3.99    7.25   0
  -5   0   0    1.75    5.85   0
  -5   3   0   76.77   14.43   0
  -4   4   0 4921.55   86.87   0
  -1   4   0  378.24   24.87   0
   1  -5  -1 1106.59   44.85   0
   6   7  -2   46.30   16.35   0
   9   0  -3    4.91   12.32   0
 -10   1  -1   95.26   14.87   0
  -5   4   0   28.34   16.00   0
  -3   5   0   99.72   18.97   0
  -2   5   0 1816.55   56.06   0
   0   4   0 1002.94   36.11   0
   4  -2  -1  980.53   32.44   0
   4   6  -1   54.95   14.63   0
   7  -1  -2   71.93   13.07   0
 -10   0  -1   70.91   11.61   0
  -6   3   0  838.16   36.59   0
  -5  -5  -1  117.95   15.51   0
  -4   5   0   19.35   15.31   0
  -1   5   0 1633.75   51.94   0
   0  -5  -1   -4.62   12.58   0
   2  -4  -1  954.10   39.24   0
   3  -3  -1   20.19   11.32   0
   6  -3  -2  256.36   23.32   0
   9   1  -3   19.08   10.10   0
   9   3  -3  278.84   10.38   0
  -8  -6  -2  207.15   21.22   0
  -6   1   0 1277.98   32.94   0
  -6   4   0   36.27   16.71   0
  -2  -1   0 2500.37   17.86   0
   0   5   0    2.88   12.69   0
   1   3   0 3154.59   51.54   0
   5  -4  -2    4.08   15.48   0
   5   4  -1  113.25   11.32   0
   9   2  -3  354.10   15.85   0
  -4  -5  -1  119.51   15.56   0
  -3  -5  -1   13.90   13.42   0
  -2  -5  -1 1492.19   48.69   0
  -1  -5  -1 1141.23   43.53   0
  -1   6   0 1175.66   48.89   0
   1   4   0  358.06   23.72   0
   4   7  -1   12.17   15.99   0
   7   0  -2    1.87    8.05   0
   7   6  -2   44.82   13.28   0
   8   8  -3  378.32   27.76   0
   9   5  -3  139.46    9.56   0
  10   0  -4   33.14   15.07   0
 -10  -4  -2  245.86   15.81   0
  -9  -5  -2  148.54   16.51   0
  -7   3   0 1803.94   53.38   0
   0   6   0 1680.11   56.23   0
   1  -4  -1  183.00   20.53   0
   5   5  -1  110.06   14.12   0
   8  -2  -3   71.82   19.29   0
  -7   4   0   50.17   15.47   0
   1   5   0 1609.06   48.77   0
   4  -1  -1  193.66   14.60   0
   6  -2  -2  282.97   23.00   0
  10   1  -4  150.68   17.84   0
 -11   2  -1   22.31   14.19   0
 -10  -6  -3   20.32   15.33   0
  -7  -6  -2   50.59   17.03   0
  -6  -4  -1   49.11   10.79   0
  -6   0   0 1711.52   29.41   0
   1   6   0 1261.95   48.85   0
   2  -3  -1  442.66   25.62   0
  -7   1   0  168.35   14.65   0
   0  -4  -1  239.16   21.67   0
   3  -2  -1  441.17   22.31   0
   4  -4  -2 1608.31   55.97   0
   5  -3  -2   35.74   13.68   0
   5   6  -1  358.29   23.95   0
   7   1  -2   68.18    9.39   0
   7   7  -2   17.82   12.97   0
   8  -1  -3  104.38   18.68   0
 -11   1  -1  472.18   24.98   0
  -6  -6  -2  199.15   23.68   0
   2   4   0 2443.07   50.70   0
   2   5   0 1707.77   49.07   0
   9   6  -3  275.00   15.25   0
  10   2  -4   62.31   12.74   0
  -5  -4  -1   98.17   12.96   0
  -1  -4  -1  182.92   19.06   0
   2   3   0  430.71   19.27   0
   2   6   0  820.67   39.16   0
   5   7  -1  434.34   29.32   0
  -8  -5  -2   26.49   13.71   0
  -5  -6  -2  357.25   30.31   0
   6  -1  -2  403.60   23.36   0
   7   8  -2   33.13   15.73   0
  10   3  -4   33.31   10.66   0
  -4  -6  -2    9.59   16.40   0
  -4  -4  -1 2657.65   53.87   0
  -3  -4  -1   25.38   12.71   0
  -2  -4  -1  954.86   35.36   0
   1  -3  -1 1276.04   39.54   0
   3  -4  -2   38.43   18.69   0
   7  -2  -3  111.37   20.89   0
   8   0  -3 1328.68   42.25   0
   9   7  -3   18.02   11.15   0
   1  -5  -2  476.65   34.13   0
   5  -2  -2  486.32   28.53   0
 -12   2  -1   81.23   16.15   0
 -11   0  -1   -2.92    7.86   0
  -8   1   0    8.26    8.79   0
  -7  -3  -1 1082.23   25.67   0
   2   2   0 1333.83   24.88   0
   4  -3  -2   23.48   12.54   0
   4   0  -1  235.55   12.36   0
  -9  -4  -2   57.58   13.06   0
  -9   2   0  595.69   30.12   0
  -7  -5  -2  264.08   23.24   0
  -7   0   0    0.66    5.46   0
   2  -2  -1  376.46   20.61   0
   3   5   0   95.75   14.39   0
   3   6   0  819.94   36.71   0
   3   7   0 1787.88   58.55   0
   9   0  -4    4.64   14.65   0
 -10  -5  -3  133.16   19.56   0
   0  -5  -2   10.00   15.28   0
   0  -3  -1   15.96   11.99   0
   2  -4  -2  545.52   35.22   0
   3  -1  -1 1245.56   30.74   0
   3   4   0   -4.49    9.56   0
   6   6  -1   80.73   15.10   0
  -6  -5  -2  291.28   24.74   0
  -3   5   1    3.76   14.34   0
   6   0  -2  651.63   25.44   0
   6   5  -1  394.79   19.53   0
   6   7  -1   74.86   16.99   0
   7  -1  -3   33.71   15.19   0
   7   2  -2  117.17    8.52   0
 -12   1  -1   68.55   12.77   0
  -4   4   1 2662.12   67.02   0
  -3   4   1   19.90   16.50   0
  -2   5   1 1458.71   52.23   0
  -1  -5  -2  464.67   32.27   0
   6   8  -1  459.50   31.69   0
   8   1  -3   95.15   14.96   0
  -5  -5  -2  137.57   20.58   0
  -5   4   1  159.20   20.41   0
  -2  -5  -2  490.52   32.22   0
  -2   4   1  977.85   39.69   0
  -1  -3  -1 1201.97   35.99   0
  -1   5   1 1215.02   47.74   0
   3  -3  -2  182.16   20.13   0
   6  -2  -3  198.27   23.46   0
   8   6  -2  213.30   15.03   0
   8   7  -2   22.05   11.83   0
   9   1  -4   46.53   16.00   0
 -10   2   0  213.31   20.02   0
  -9   1   0   37.25   10.90   0
  -6  -3  -1  417.09   18.13   0
  -6   4   1   52.25   15.36   0
  -4  -5  -2   14.53   12.52   0
  -3  -5  -2   28.88   14.26   0
   1  -4  -2  124.74   19.91   0
   3   3   0  636.96   21.31   0
   4  -2  -2  583.67   30.37   0
   4   6   0   38.63   14.12   0
   4   7   0   36.11   15.93   0
   5  -1  -2  408.13   23.57   0
   6   4  -1   42.05    7.17   0
   8   8  -2  413.36   25.91   0
 -10  -3  -2   92.00   12.09   0
  -9  -5  -3  138.41   21.10   0
  -8  -4  -2   33.14   12.79   0
  -5   3   1    5.04   13.13   0
  -4   3   1   15.27   11.80   0
  -3   3   1   15.60   12.14   0
  -1   4   1  182.96   20.21   0
   0   6   1  451.28   32.41   0
   8   9  -2   37.75   16.76   0
 -11   3   0   74.24   17.57   0
  -7   4   1   12.68   13.74   0
  -2  -3  -1  440.96   22.18   0
  -2   3   1  431.99   25.22   0
   0   5   1    2.48   13.17   0
   1  -2  -1 3169.42   52.59   0
   4   5   0   21.08   11.24   0
  -8   0   0 1367.02   26.33   0
  -6   3   1  408.36   26.30   0
  -5  -3  -1    8.46    7.41   0
  -3  -3  -1   10.24    9.92   0
   0  -4  -2  331.20   26.64   0
   1   6   1  600.00   36.57   0
   7   0  -3   -9.31   13.47   0
  -7   3   1 1051.30   41.64   0
  -4  -3  -1   21.58    9.22   0
   0   4   1  232.97   21.31   0
   2  -3  -2  310.61   24.73   0
   4  -3  -3   50.55   18.60   0
   8   0  -4  845.35   40.94   0
  -7  -4  -2   22.27   13.10   0
  -4   2   1  998.97   33.65   0
  -1   3   1 1302.37   39.56   0
   1   5   1 1129.43   42.86   0
   4   4   0 5083.18   64.59   0
   6  -1  -3  441.43   29.24   0
   8   2  -3   57.21   12.20   0
   9   2  -4  326.52   23.31   0
 -10  -4  -3  264.40   23.55   0
  -5   2   1 1463.55   41.06   0
  -3   2   1  475.34   24.25   0
  -1  -4  -2  121.28   18.79   0
   5  -2  -3  910.58   41.19   0
   5   7   0  526.82   31.47   0
   7   7  -1   43.80   14.72   0
   7   8  -1   13.11   15.27   0
 -11   2   0   65.58   14.07   0
 -10   1   0  229.93   16.60   0
   2  -1  -1 3256.91   46.41   0
   2   6   1  663.98   35.63   0
   3  -2  -2  267.93   21.90   0
 -12   3   0   77.95   16.95   0
 -11  -2  -2   16.04    8.48   0
  -8  -2  -1  108.34    8.87   0
  -6  -4  -2    4.74   11.75   0
  -2  -4  -2  530.97   30.78   0
  -2   2   1  362.40   20.53   0
   0  -2  -1 1105.59   30.98   0
   1  -3  -2 1272.76   45.04   0
   1   4   1  176.48   18.55   0
   5   6   0  628.44   30.12   0
   6   1  -2  392.80   17.66   0
  -9  -3  -2   93.04   13.84   0
  -5  -4  -2   11.30   12.48   0
  -4  -4  -2 1614.78   49.53   0
  -3  -4  -2   34.69   13.43   0
   0   3   1    3.02   11.45   0
   2   5   1 1454.44   47.40   0
   3  -3  -3   11.44   14.42   0
   7   6  -1   80.95   13.02   0
  -9  -4  -3   29.38   16.25   0
   4  -1  -2  116.63   14.35   0
   5   0  -2   -5.30    8.06   0
   8   1  -4   46.91   16.66   0
 -11  -3  -3   15.37   12.67   0
   5   5   0   73.08   12.70   0
   7   1  -3   20.97   12.85   0
   9   3  -4  140.06   17.21   0
  -8   2   1   92.32   15.53   0
   0  -3  -2   -3.64   12.48   0
   3   0  -1    0.53    6.93   0
   3   6   1  395.62   27.67   0
   4  -2  -3  390.26   28.24   0
   6   8   0  475.76   32.14   0
   7   0  -4    8.38   16.96   0
  -1  -2  -1 3236.63   49.59   0
   2   4   1  921.99   34.94   0
   3   2   0  460.71   13.49   0
   5  -1  -3  816.32   37.42   0
   6   0  -3  418.05   26.38   0
 -12   2   0   71.78   13.79   0
 -10   3   1  133.03   20.24   0
  -8  -4  -3  135.34   21.01   0
   1   3   1 1282.87   36.70   0
   2  -3  -3  704.18   38.60   0
   2  -2  -2  329.37   22.63   0
   6   7   0  129.16   18.80   0
  -8  -3  -2   45.58   12.07   0
  -5   4   2    6.67   13.83   0
  -4   4   2 1458.51   52.19   0
  -1  -4  -3  245.79   26.43   0
  -1   5   2  372.21   29.90   0
   3   5   1    8.39   10.71   0
   4   3   0   -5.68    6.07   0
   8   3  -3   25.82   10.07   0
   8   9  -1   35.16   15.22   0
  -9   2   1  357.28   23.85   0
  -7  -4  -3    8.62   15.80   0
  -6   1   1  632.81   24.22   0
  -3   4   2    8.01   13.71   0
  -2  -4  -3  425.64   32.10   0
  -1  -3  -2 1241.90   42.34   0
   4   1  -1  178.83    8.29   0
 -10  -3  -3   72.31   17.00   0
  -6  -4  -3   39.08   18.57   0
   0   2   1 1215.43   32.42   0
   1  -3  -3 1913.20   61.50   0
   3  -2  -3  716.18   37.41   0
   4   6   1   32.73   14.71   0
   6   6   0  293.99   21.46   0
   8   2  -4   33.89   14.81   0
   8   8  -1  611.80   28.63   0
  -7  -3  -2  797.98   31.78   0
  -5  -4  -3   56.91   18.59   0
  -4  -4  -3 1860.73   60.50   0
  -2  -3  -2  309.72   24.40   0
  -2  -2  -1  357.01   17.73   0
   0   5   2    0.13   14.10   0
   1  -1  -1  125.04   11.38   0
   3  -1  -2 1218.95   37.59   0
  -1   4   2  115.06   18.80   0
   1  -2  -2  515.64   27.60   0
  -9  -4   2   73.86   16.15   0
  -1  -5   2  441.98   21.58   0
  -1   2  -1 3218.41   48.68   0
   4   0  -2  299.42   17.87   0
   5  -1  -2  437.51   25.39   0
   5   1  -4  424.82   20.03   0
   6  -1  -3  414.29   28.04   0
  -6  -3   2  249.27   15.09   0
  -5  -3   2   34.70    7.07   0
  -5   3  -1   14.75   15.90   0
   1   4  -4   66.90   11.81   0
   4  -4   0 5142.31   96.99   0
   5  -3  -1   26.74   15.09   0
  -7  -3   2  827.86   29.88   0
  -4   3  -1   16.75   14.85   0
  -2   1   0 2514.69   42.75   0
   0  -7   2    8.55   13.98   0
   0   5  -5   -9.27   14.26   0
   2   4  -5   28.04    9.93   0
   5   0  -3   -0.52    9.15   0
   7  -1  -5    3.00   16.27   0
 -10  -4   2  232.46   23.68   0
  -8  -3   2   43.84   13.89   0
  -7   0   1    1.95   14.46   0
  -6   0   1  465.27   28.66   0
  -3   4  -2   16.95   14.28   0
  -1   5  -4  451.84   30.19   0
   1   5  -7   99.60   17.19   0
   2  -5   1 1512.93   50.96   0
   3  -3   0  647.77   32.26   0
   4   1  -3  291.11   14.40   0
  -6   2   0  757.73   40.47   0
  -5   0   1    4.57   12.11   0
  -3   3  -1   22.95   14.14   0
  -2  -1   1 3269.17   27.01   0
  -1  -6   2  404.99   24.03   0
   0   3  -2   -2.01    8.68   0
   1   5  -6  168.60   19.18   0
   4  -2  -1  973.50   37.53   0
  -9  -3   2   94.05   18.47   0
  -5   2   0 1764.63   55.28   0
   0   4  -3  336.06   20.88   0
   2  -6   1  730.16   40.84   0
  -4   0   1  223.47   17.68   0
  -4   2   0 2408.84   59.23   0
  -2   4  -2  568.06   31.03   0
   1  -4   1  183.94   18.15   0
   2  -2   0 1372.85   36.75   0
   3  -1  -1 1252.65   34.74   0
   5  -2  -2  464.09   29.17   0
   6  -2  -3  220.53   23.46   0
   6   0  -5  107.42   17.07   0
  -4  -3   2   24.67    4.03   0
  -3  -4   2   22.86    4.99   0
  -2  -5   2  507.96   20.60   0
  -2   5  -3  898.95   41.23   0
  -1  -8   2   29.31   16.61   0
  -1  -7   2   81.97   14.66   0
   3  -4   0    1.81   16.85   0
   6  -1  -4  215.02   23.23   0
  -2   3  -1  479.06   26.54   0
  -7  -2   2  126.60   15.22   0
   0  -3   1   -3.37    9.15   0
   0   5  -4   12.42   12.16   0
   1  -5   1 1127.06   42.57   0
   1   5  -5  170.79   18.49   0
   2   0  -1 1132.15   23.02   0
   4  -3  -1   18.30   14.31   0
  -7   1   1   88.60   18.31   0
  -6  -2   2  276.28   17.73   0
  -6   1   1  682.81   36.18   0
  -4   4  -1 2645.23   72.13   0
  -3   2   0  472.56   26.38   0
  -2  -6   2  289.42   19.68   0
   0   6  -6  113.06   20.64   0
   3  -5   0   93.70   20.04   0
   4  -1  -2  122.85   16.34   0
   5  -3  -2   43.23   15.33   0
   5  -1  -3  818.18   35.55   0
   5   1  -5  170.93   16.49   0
   6   0  -6  139.28   19.78   0
  -3   5  -2   19.27   18.59   0
  -2  -9   2  324.73   30.00   0
  -1   4  -2  121.20   15.78   0
  -1   5  -3  806.79   36.73   0
   1  -6   1  699.87   37.84   0
   6   0  -7   90.59   18.63   0
  -5   1   1 1081.12   40.65   0
  -5   3   0   86.15   19.17   0
  -2  -8   2   85.10   17.66   0
  -2  -7   2  125.92   16.86   0
   0   2  -1 1172.36   25.15   0
   1  -7   1   98.88   20.20   0
   2  -3   0  449.41   25.81   0
   4  -4  -1 2759.91   73.83   0
   5   0  -4    9.28   10.91   0
   6  -1  -5   67.60   18.74   0
  -3   4  -1   25.60   15.07   0
  -5  -2   2  466.98   18.23   0
  -1   6  -4  209.52   24.39   0
   0   6  -5  110.48   20.20   0
   3  -2  -1  443.48   24.82   0
  -4   3   0  -11.82   12.91   0
  -3  -9   2   87.87   19.46   0
  -2   5  -2  473.56   31.90   0
  -1  -2   1 3164.04   28.77   0
  -1   3  -1 1289.97   37.10   0
   0  -4   1  238.46   17.69   0
   2   3  -3  792.84   14.86   0
   5  -2  -3  867.92   39.98   0
   5   1  -6  142.80   17.01   0
  -4   1   1  187.63   17.70   0
  -3  -5   2   38.09    7.90   0
  -2   2   0 1397.92   37.61   0
   1   4  -3  296.35   16.62   0
   2  -4   0 2377.55   59.81   0
   2   5  -6  132.45   13.54   0
   4  -2  -2  558.69   30.10   0
   4   0  -3  340.01   19.80   0
  -6   2   1  682.79   37.53   0
  -3  -8   2   30.33   14.80   0
   0  -5   1    2.90   12.68   0
   2  -5   0 1699.62   55.80   0
   2   4  -4  160.99   11.03   0
   3   0  -2    6.24    8.01   0
   4   2  -5   30.65    8.39   0
   5   1  -7  135.25   17.61   0
  -3  -7   2  838.45   32.32   0
  -3  -6   2  219.45   15.95   0
  -2   4  -1  965.62   38.65   0
   0  -7   1    9.18   13.44   0
   0  -6   1  489.65   29.61   0
   0   5  -3   -3.05   10.34   0
   1   5  -4  462.74   23.17   0
   2  -6   0  892.73   44.91   0
   3  -3  -1    6.47   13.29   0
   5  -1  -4  409.74   28.43   0
  -8   0   2  680.05   37.21   0
  -5   2   1 1494.22   49.89   0
  -4  -9   2   81.67   18.11   0
   1   6  -6   75.62   14.97   0
   4  -3  -2    3.98   12.22   0
   4   1  -4   60.10   10.64   0
   5   0  -5    2.37   12.92   0
  -7   0   2   -0.14   13.48   0
  -5 -10   2  131.48   20.88   0
   0   4  -2  301.97   19.47   0
   0   6  -4  475.90   28.55   0
   1  -2   0 2508.36   42.96   0
   3  -4  -1   38.20   16.04   0
  -4   4   0 4893.49   95.39   0
  -3   5  -1   13.21   15.16   0
  -1   5  -2  439.33   28.05   0
  -1   6  -3  409.00   28.07   0
   0   7  -6   -4.30   15.24   0
   1   3  -2 1249.65   25.38   0
   3  -5  -1    5.12   16.22   0
   4  -4  -2 1419.96   55.33   0
   5  -2  -4  332.88   29.78   0
  -5  -1   2  469.10   20.94   0
  -4  -8   2   41.92   14.79   0
   2  -1  -1 3215.93   48.22   0
   4  -1  -3  296.80   22.35   0
   5   0  -6  -10.55   14.50   0
  -6 -10   2   11.24   14.57   0
  -4   2   1  958.14   37.68   0
  -3   1   1 1277.46   35.08   0
  -2   6  -2  273.21   27.85   0
   1   6  -5   62.52   14.95   0
   5  -1  -5  206.68   24.68   0
   5   0  -7    2.98   16.65   0
  -7   1   2   52.57   17.31   0
  -5  -9   2  146.17   18.92   0
  -4  -7   2   20.34   11.26   0
  -1  -7   1   76.66   18.13   0
   0   7  -5   -6.96   15.47   0
   1  -3   0 3070.94   55.74   0
  -5   3   1   18.13   14.86   0
  -4  -2   2  537.79   14.53   0
  -2   3   0  478.32   27.83   0
  -1  -6   1  672.12   32.83   0
  -1  -3   1 1264.10   26.81   0
   1  -5   0 1620.50   51.58   0
   1  -4   0  353.92   24.24   0
   2   5  -5  167.69   12.38   0
   3  -1  -2 1196.91   35.21   0
   4  -2  -3  380.06   28.02   0
   4   2  -6   44.84   11.05   0
 -10  -5   3  117.66   11.96   0
 -10  -4   3  246.97   18.62   0
  -7 -10   2   33.21   16.22   0
  -3   4   0    2.95   13.79   0
  -2   5  -1 1468.60   50.18   0
  -1  -5   1 1117.43   36.56   0
  -1   4  -1  193.49   18.45   0
 -11  -3   3   27.22   15.46   0
 -10  -3   3   81.56   15.71   0
  -6   1   2  387.85   27.36   0
  -5  -8   2   33.19   13.30   0
  -4  -6   2    3.97    8.61   0
  -1  -4   1  196.17   15.53   0
   2  -2  -1  399.54   22.09   0
   4  -3  -3   46.02   15.78   0
   4   0  -4  320.50   21.32   0
   4   2  -7   53.20   12.50   0
  -9  -4   3   29.51    9.63   0
  -6  -9   2  191.20   20.64   0
  -2  -8   1  109.26   21.92   0
  -1   2   0 2675.03   44.49   0
   0   3  -1    2.18    9.71   0
   0   6  -3  430.01   26.98   0
   2  -5  -1 1469.74   55.02   0
   3  -2  -2  303.86   21.87   0
   3   1  -3 1839.34   32.04   0
   4   1  -5   66.99   14.07   0
 -10  -2   3   81.53   17.58   0
  -9  -3   3  262.78   19.47   0
  -4   3   1   35.40   15.18   0
  -1   6  -2  373.38   28.14   0
  -1   7  -3    9.02   13.11   0
   2  -4  -1 1014.94   41.80   0
   2  -3  -1  429.94   26.32   0
   3  -4  -2   30.65   16.19   0
   3  -3  -2  167.21   19.73   0
  -9  -2   3  388.24   25.18   0
  -4  -5   2   12.53    6.49   0
  -3   2   1  457.15   25.28   0
   0   5  -2    2.16   11.05   0
   0   7  -4  -13.74   14.33   0
   4  -1  -4   63.68   16.13   0
  -6   2   2  295.10   25.62   0
  -2  -7   1   57.90   16.10   0
   1   5  -3  838.10   28.37   0
   1   6  -4  261.70   20.45   0
   1   7  -6    3.97   11.72   0
  -9  -1   3   27.55   14.78   0
  -8  -3   3    8.50    9.47   0
  -7  -9   2   17.03   13.55   0
  -5  -7   2  294.29   19.84   0
  -5   1   2  418.29   25.13   0
  -4  -1   2  124.69   10.83   0
  -3   5   0   83.84   19.32   0
  -2   4   0 2451.52   59.72   0
  -2   6  -1  628.81   36.66   0
   0  -6   0 1688.84   55.85   0
   4  -2  -4  162.72   20.55   0
   4   1  -6   27.59   13.53   0
  -8  -2   3   57.56   13.39   0
  -6  -8   2  194.22   19.20   0
  -1   5  -1 1146.59   42.28   0
   0   8  -5  347.09   28.44   0
   4   0  -5   62.78   15.37   0
   4   1  -7    9.00   13.92   0
  -8  -1   3   84.58   16.45   0
  -4   4   1 2638.68   70.58   0
  -3  -8   1   58.59   18.67   0
  -2  -6   1  680.59   31.51   0
   0  -5   0    0.54   14.63   0
   3   0  -3    9.75   10.01   0
  -5   2   2  486.90   30.69   0
  -3   3   1   18.99   13.74   0
  -2   1   1 3247.72   48.33   0
   1   7  -5   15.49   12.72   0
   4  -1  -5   90.49   19.13   0
   4   0  -6   83.28   19.26   0
  -8  -9   2   35.19   14.06   0
  -1   3   0 3083.00   55.57   0
  -1   7  -2   62.24   16.34   0
   0   7  -3    7.39   14.19   0
   1   4  -2  115.44   12.04   0
   2   1  -2  485.03   12.52   0
  -2  -5   1 1503.27   39.84   0
  -1  -7   0  172.77   22.73   0
   0  -4   0 1025.24   35.55   0
   0   4  -1  240.26   18.75   0
   0   8  -4  829.80   40.88   0
   1  -5  -1 1154.63   46.75   0
   3  -3  -3    5.20   12.46   0
   3  -2  -3  699.62   34.77   0
   3  -1  -3 1912.71   47.93   0
  -5   3   2   12.33   16.99   0
  -3  -7   1 1126.19   42.89   0
  -2   5   0 1703.59   54.56   0
   0   6  -2  668.21   32.62   0
  -4   1   2  113.94   14.49   0
  -3   4   1   39.19   15.71   0
  -1   6  -1  612.40   34.01   0
   0  -3   0  -13.03    8.98   0
   1  -4  -1  171.68   20.43   0
   2  -4  -2  547.48   33.96   0
 -11   3   0   71.15   11.16   0
 -10   4   0  390.36   22.73   0
  -4   5   0   14.95   11.11   0
  -1  -4   0  363.69   22.96   0
   1   5  -1 1047.53   40.38   0
   4  -5  -2   15.02   12.59   0
   8   3  -5    2.33   10.97   0
 -11  -3   0   80.28   14.46   0
  -2  -5   0 1784.28   51.84   0
  -2   4   0 2346.38   51.42   0
  -1   3   0 3170.00   52.31   0
   1  -6  -1  623.59   35.02   0
   4   4  -2 1533.08   44.11   0
   6   3  -3  223.14   18.03   0
   7  -4  -4   17.37   11.33   0
  -9   5   0  223.65   21.02   0
  -3   5   0   86.97   15.24   0
   2   4  -1  949.99   34.82   0
   6  -3  -3  220.51   15.52   0
   7   4  -4    4.49   14.26   0
   8  -3  -5    6.81    9.76   0
 -10  -4   0  380.92   26.14   0
  -3  -5   0   82.89   16.04   0
   2  -4  -1  953.31   33.71   0
   5   1  -2  484.98   14.47   0
   8   4  -5   29.18   14.94   0
 -11  -2   0   51.14   11.77   0
 -10   5   0  279.95   22.55   0
  -4   6   0   20.45   13.47   0
  -2  -4   0 2360.88   53.67   0
  -1  -3   0 3154.76   52.77   0
   3   1  -1 1280.05   21.48   0
   4  -4  -2 1563.40   42.44   0
   4   5  -2   14.26   14.07   0
   6   4  -3   21.29   12.66   0
 -11   4   0   -8.07    9.66   0
  -7  -5   0  485.36   32.15   0
  -5  -5   0   46.20   16.17   0
  -4  -5   0   31.34   13.34   0
  -3   6   0  849.40   40.44   0
  -2   5   0 1703.28   49.68   0
  -1   4   0  366.54   22.88   0
   1  -5  -1 1129.34   41.88   0
   5  -5  -3  194.97   20.91   0
   5   2  -2  495.59   19.41   0
   7  -3  -4  638.69   24.94   0
 -10  -3   0  211.66   19.29   0
  -9  -4   0  140.70   19.30   0
  -6  -5   0  660.34   34.47   0
   0   2   0  617.23   20.31   0
   2   5  -1 1491.83   47.86   0
   3   2  -1  442.37   18.21   0
  -3  -4   0   -1.62   10.42   0
   2  -3  -1  449.23   20.94   0
   3  -5  -2   30.57   14.68   0
   5   3  -2   34.16   11.33   0
   6  -5  -4  360.73   27.37   0
   6   5  -3  423.79   28.98   0
 -11  -1   0  602.16   21.48   0
 -11   5   0    2.98   12.14   0
  -8  -4   0   31.36   13.95   0
  -2   6   0  848.86   39.75   0
  -1  -2   0 2574.21   39.83   0
  -1   5   0 1584.36   48.43   0
   0   3   0   -6.92    9.78   0
   3   3  -1   17.92    9.09   0
   6  -2  -3  197.57   12.13   0
   8  -2  -5    8.13    8.42   0
  -7  -4   0   30.89   14.43   0
  -4  -4   0 5153.54   81.44   0
  -2  -3   0  455.63   22.34   0
   0  -5  -1   -1.01   12.22   0
   1  -4  -1  186.77   19.71   0
   4  -3  -2   17.25    7.99   0
   5   4  -2   15.31   11.45   0
 -10  -2   0  243.35   18.41   0
  -9  -3   0  217.72   19.41   0
  -6  -4   0   21.55   12.99   0
  -5  -4   0   14.53   10.81   0
  -1   6   0 1183.88   46.55   0
   0   4   0 1038.97   36.08   0
   3   4  -1   16.95   10.75   0
   5  -4  -3   50.78   12.57   0
   3   5  -1   12.33   14.38   0
   5   5  -2  143.87   19.32   0
   7  -2  -4  213.87   14.43   0
  -3  -3   0  616.27   25.83   0
   0   5   0  -12.43   11.48   0
   7  -4  -5    1.78   12.85   0
  -8  -3   0  105.85   15.18   0
  -1  -5  -1 1125.44   43.69   0
   2  -5  -2  486.33   30.84   0
   3  -4  -2   10.56    9.92   0
   4  -5  -3   45.30   16.42   0
   6  -4  -4   20.58   13.20   0
   8   3  -4    1.59   10.41   0
 -11   0   0    1.44    7.02   0
  -7  -3   0 1912.05   48.23   0
  -4  -3   0   -1.65   10.37   0
   2  -2  -1  361.79   15.87   0
   8   2  -4   41.79    9.26   0
   8   4  -4   89.25   15.92   0
  -9  -2   0  576.78   25.70   0
  -6  -3   0  867.28   32.52   0
  -5  -3   0   81.54   13.67   0
  -2  -2   0 1294.03   30.12   0
   0  -4  -1  251.68   20.89   0
   1   4   0  362.23   24.78   0
   7   3  -3  954.12   31.18   0
   7   4  -3    1.09   11.85   0
   8   5  -4   38.46   15.66   0
  -2  -5  -1 1495.87   50.79   0
   1  -3  -1 1239.55   34.60   0
   1   3   0 3018.93   52.59   0
   1   5   0 1580.05   49.27   0
   7   2  -3  117.33   11.48   0
   7   5  -3  551.92   31.99   0
   9   3  -5   89.56   12.83   0
 -10  -1   0  227.94   15.63   0
   1   2   0 2568.11   40.23   0
   4  -2  -2  559.38   19.41   0
   5  -3  -3   14.72    9.32   0
   8  -1  -5   35.46    8.80   0
  -6   3   1  398.89   18.23   0
  -5   5   1   80.59   15.32   0
  -3  -5  -1    5.44   13.32   0
   1  -5  -2  475.95   31.58   0
   4   3  -1   24.27   10.56   0
   4   4  -1 2688.69   57.57   0
   4   5  -1  135.31   17.92   0
   6  -1  -3  425.37   13.63   0
   7  -3  -5  244.88   21.50   0
  -8  -2   0  221.74   17.18   0
  -7   4   1    2.82    7.85   0
  -6   6   1   80.23   17.94   0
  -5   3   1   -1.46    6.56   0
  -5   6   1  369.75   28.17   0
  -4  -5  -1  113.61   19.03   0
  -4   4   1 2619.00   53.47   0
  -4   5   1  103.03   16.86   0
  -1  -4  -1  185.61   19.40   0
  -1  -1   0    6.20    4.59   0
   3  -5  -3    5.19   15.03   0
   4  -4  -3 1954.73   52.09   0
   6  -3  -4   72.26   14.83   0
   6   4  -2    8.73   11.25   0
   6   5  -2  323.40   25.70   0
  -8   5   1   75.97   14.86   0
  -7   3   1 1057.41   26.73   0
  -4   6   1   40.09   14.00   0
  -3  -2   0  451.45   19.70   0
   2  -4  -2  607.35   29.68   0
   3  -3  -2  168.80   15.35   0
   6   3  -2  253.46   17.40   0
 -12  -2  -1   67.34   16.32   0
  -8   4   1   71.47   12.11   0
  -7  -2   0  110.51   13.48   0
  -3   4   1   15.53    9.90   0
  -3   5   1   11.59   11.17   0
  -3   6   1  379.62   27.73   0
   2   5   0 1784.01   52.67   0
   4   2  -1  994.59   25.92   0
   8  -2  -6   20.44   12.25   0
  -2  -4  -1  965.64   37.96   0
   0  -5  -2   -8.85   12.61   0
   2   4   0 2453.47   55.22   0
   5  -4  -4    0.96   12.31   0
   7  -1  -4    0.71    7.05   0
  -9  -1   0   37.10   10.03   0
  -9   5   1  110.92   15.60   0
  -9   6   1  203.29   20.98   0
  -8   3   1   55.00    8.97   0
  -6  -2   0  857.70   28.55   0
  -6   2   1  701.12   16.79   0
  -5  -2   0 1794.97   39.10   0
  -5   2   1 1551.62   26.30   0
  -4  -2   0 2343.57   42.53   0
  -2   5   1 1427.45   46.04   0
  -2   6   1  648.86   35.40   0
   0  -3  -1   -9.08    9.96   0
  -3  -4  -1    4.33   14.52   0
  -2   4   1  968.37   34.43   0
   2   3   0  453.40   22.62   0
   6   2  -2  293.84   14.62   0
  -9   4   1  101.09   12.01   0
  -7  -4  -1   -6.15   11.44   0
  -4   2   1  990.70   22.40   0
  -1  -5  -2  426.10   30.77   0
  -1   6   1  591.31   34.46   0
   5   5  -1   88.93   15.61   0
 -11  -2  -1    8.16   14.41   0
 -11   1   0  621.63   18.32   0
 -10   0   0   46.57    9.42   0
  -6  -4  -1   36.36   13.91   0
  -5  -4  -1  136.52   18.70   0
  -4  -4  -1 2668.69   64.29   0
  -2   3   1  458.99   22.22   0
  -1   5   1 1161.64   42.42   0
   1  -4  -2  148.13   18.00   0
   1  -2  -1 3214.99   45.63   0
   3  -4  -3   26.72   14.27   0
   5  -2  -3  894.87   27.39   0
   5   4  -1  142.34   17.15   0
   8   5  -3   77.87   16.39   0
   9   5  -4  128.50   17.71   0
 -12  -1  -1   59.34   15.87   0
 -10   6   1   27.27   13.01   0
  -9  -3  -1  270.20   26.09   0
  -7   2   1   45.04    5.27   0
  -1   4   1  163.61   17.46   0
   3   5   0   99.09   17.06   0
   4  -3  -3   32.62   10.83   0
   7  -2  -5   48.04   13.36   0
   8   4  -3  151.39   16.98   0
 -10   5   1  104.19   13.67   0
  -8  -1   0   15.25    8.56   0
  -1  -3  -1 1263.00   37.46   0
   3   4   0   -5.01   12.70   0
   7   5  -2  297.52   24.22   0
   9   4  -4    1.88   10.47   0
   0   5   1   -5.98   11.99   0
   2  -3  -2  307.01   19.89   0
   2   2   0 1311.94   30.22   0
   4  -4  -4 1224.98   46.90   0
   5   3  -1    3.03    8.77   0
   6  -3  -5   25.90   14.47   0
   6  -2  -4   22.32   11.32   0
  -8  -3  -1   53.94   16.72   0
  -2  -1   0 2535.60   31.08   0
   0  -4  -2  345.64   25.23   0
   2  -1  -1 3257.77   32.06   0
   5  -3  -4   10.57   11.64   0
   7   4  -2   14.91   11.02   0
   8  -1  -6   19.58   11.55   0
 -10  -2  -1  139.98   19.46   0
  -9   3   1  271.29   11.06   0
  -2  -3  -1  427.21   24.17   0
  -1   3   1 1334.74   35.84   0
   0   4   1  204.52   19.35   0
   3  -2  -2  297.40   16.02   0
 -10   4   1  319.33   14.88   0
  -7  -3  -1 1083.85   42.37   0
  -7  -1   0  201.73   14.14   0
   2  -4  -3  413.65   27.67   0
   3   3   0  599.35   25.68   0
   4   1  -1  184.50    9.08   0
   4   5   0   41.22   16.29   0
   6   5  -1  338.20   25.72   0
   8   0  -5  375.65   16.57   0
   8   3  -3   33.62   10.06   0
 -11  -1  -1  486.39   28.64   0
  -6  -3  -1  432.23   27.76   0
  -3  -3  -1   13.62   11.29   0
  -1  -4  -2  108.29   18.08   0
   1   5   1 1123.57   43.25   0
   4  -1  -2  116.37    8.59   0
   7  -2  -6   58.05   17.02   0
  -9   0   0    2.41    7.63   0
  -5  -3  -1   26.14   11.76   0
  -4  -3  -1   27.94   11.86   0
 -12   0  -1   28.61   13.38   0
  -9  -2  -1  389.21   27.25   0
  -6  -1   0 1268.03   30.06   0
  -3  -1   0 3026.34   37.32   0
  -2  -4  -2  572.04   32.89   0
   0  -2  -1 1201.10   30.35   0
   1  -3  -2 1225.28   38.43   0
   1   4   1  182.83   20.87   0
   3  -3  -3   28.96   12.27   0
   4   4   0 5063.24   81.14   0
   6   4  -1   42.61   12.71   0
   7   3  -2  814.35   27.18   0
  -5   6   2  323.92   26.92   0
  -4   6   2    8.20   14.49   0
  -3  -4  -2   27.21   14.97   0
   0   3   1    4.38   10.66   0
   1  -4  -3  307.06   25.72   0
  -5  -1   0 1638.44   32.19   0
  -4  -1   0  366.66   15.29   0
   2   5   1 1429.69   49.13   0
   4  -3  -4   28.72   13.98   0
   5   2  -1 1500.25   31.48   0
   8   5  -2   38.18   15.68   0
   9   5  -3  139.24   17.97   0
  -8  -2  -1  108.47   17.45   0
   6  -2  -5   16.36   13.51   0
  -4   5   2    5.45    9.98   0
  -1   2   1 3297.84   46.47   0
   0  -4  -3  338.54   27.66   0
   0  -3  -2   -3.82   11.09   0
   5   5   0   68.13   15.45   0
  -2  -8   5   37.94   31.57   0
  -2  -7   3   98.77   26.04   0
  -2  -7   6   68.32   30.45   0
  -2  -2   3  393.77   25.68   0
  -2  -2   6   76.42   24.28   0
  -2  -1   4  331.84   25.51   0
  -2  -1   5  136.15   21.39   0
  -1  -1   8   16.16   24.97   0
  -1   1   7   20.34   20.61   0
   0   0   9  157.87   33.72   0
   0   2   8   22.98   21.94   0
   1 -11   0  620.99   31.97   0
  -2  -8   4   58.77   25.76   0
  -2  -8   6   38.46   29.65   0
  -2  -6   7   52.21   30.86   0
  -2  -5   7  143.61   36.42   0
  -2  -4   7   42.52   30.12   0
  -2  -3   7   76.02   30.52   0
  -2  -1   6  136.78   25.17   0
  -1 -11   4  216.97   37.97   0
  -1 -11   5  138.88   36.60   0
  -1 -11   6  151.11   42.54   0
  -1  -8   1   50.50   15.86   0
  -1   0   8   -6.62   25.32   0
  -1   2   6  145.44   18.72   0
   0 -13   4   18.89   32.29   0
   0 -12   2   -2.19   23.50   0
   0  -9   0   -5.93   11.46   0
   0   4   6   88.35   14.93   0
   1   5   7  114.16   16.64   0
   2 -14   1   11.02   18.22   0
   2 -11  -1   20.68   10.49   0
  -2  -9   4  353.31   39.84   0
  -2  -9   5  134.74   35.37   0
  -2  -9   6  121.92   37.64   0
  -2  -8   3   90.91   23.86   0
  -2  -7   7   57.79   32.54   0
  -2  -6   2  285.44   24.97   0
  -2  -5   2  471.53   28.93   0
  -2  -4   2  521.57   28.53   0
  -2  -3   2  316.41   21.94   0
  -2  -2   7   73.85   26.66   0
  -2  -1   3 1231.52   39.67   0
  -2   0   4   75.52   16.54   0
  -2   0   5   41.61   15.33   0
  -1 -11   3  414.92   41.09   0
  -1 -10   2  148.11   24.33   0
  -1  -2   9   34.07   34.69   0
   0 -13   3   11.65   27.58   0
   0 -11   1    7.33   13.56   0
   0   1   9    3.93   22.23   0
   1  -9  -1   11.23    8.90   0
   2 -13   0  302.46   25.52   0
  -2 -10   5   18.32   31.58   0
  -2  -9   3  397.55   39.59   0
  -2  -8   7   31.54   29.64   0
  -2  -7   2  117.18   19.63   0
  -2  -6   8   11.28   30.87   0
  -2  -5   8   59.34   34.56   0
  -2  -4   8   43.24   31.95   0
  -2  -3   8    6.26   29.65   0
  -2  -1   7  171.67   30.86   0
  -2   0   6   31.37   16.58   0
  -1 -12   4   21.41   29.28   0
  -1 -12   5   15.88   30.53   0
  -1  -9   1   11.87   14.62   0
  -1  -1   9   -9.14   27.92   0
  -1   1   8    3.69   23.33   0
  -1   2   7  146.18   23.94   0
   1 -14   2   52.97   25.52   0
   1 -13   1   25.48   19.36   0
  -3  -6   5   31.82   25.34   0
  -3  -5   5   -7.95   21.68   0
  -3  -4   5   21.59   22.15   0
  -2 -10   4   42.15   28.52   0
  -2 -10   6   33.60   31.22   0
  -2  -9   7   91.49   35.08   0
  -2  -2   2  340.17   21.11   0
  -2  -2   8   29.79   29.26   0
  -1 -12   3   65.85   30.32   0
  -1 -11   2  330.57   34.71   0
   0   2   9  -13.30   23.39   0
   0   4   7   50.65   15.19   0
  -3  -7   4  696.27   50.52   0
  -3  -7   5  245.57   38.72   0
  -3  -7   6  223.12   39.48   0
  -3  -6   4  101.93   26.25   0
  -3  -6   6   49.48   31.83   0
  -3  -5   4   -0.43   17.48   0
  -3  -5   6  -12.18   23.86   0
  -3  -4   4   28.69   18.22   0
  -3  -4   6   15.78   24.56   0
  -3  -3   5  -20.02   16.21   0
  -3  -3   6   40.20   24.29   0
  -2 -11   5  -14.81   27.83   0
  -2 -10   3   68.88   27.80   0
  -2  -8   2   82.24   18.97   0
  -2  -1   8   52.50   29.89   0
  -2   0   3  328.52   20.54   0
  -2   0   7   12.85   20.07   0
  -2   1   5  159.79   19.19   0
  -2   1   6  159.81   23.31   0
  -1   0   9  -14.12   23.91   0
   0 -13   2   -2.09   20.06   0
   0 -12   1   13.91   17.28   0
   0 -10   0   51.04   13.80   0
   1 -12   0   83.29   17.06   0
  -3  -8   4    6.63   27.74   0
  -3  -8   5    3.89   28.93   0
  -3  -8   6  -14.26   26.85   0
  -3  -7   7  183.28   40.17   0
  -3  -6   7   62.45   32.18   0
  -3  -5   7    5.06   29.43   0
  -3  -4   7    6.87   27.56   0
  -3  -3   4   62.97   18.92   0
  -3  -3   7  -17.17   27.77   0
  -3  -2   5  198.05   26.20   0
  -3  -2   6  152.86   28.18   0
  -2 -11   4   -6.82   26.27   0
  -2  -9   2  295.21   30.77   0
  -2   1   4  317.58   22.58   0
  -1 -13   4  101.13   33.90   0
  -1 -10   1  114.37   21.12   0
  -1  -6   0 1245.25   33.65   0
  -1  -5   0 1569.30   34.56   0
  -1   2   8   51.36   23.28   0
  -1   3   4 1660.89   36.45   0
  -3  -9   5  145.40   36.21   0
  -3  -9   6   95.28   35.10   0
  -3  -8   7  -13.82   26.88   0
  -3  -7   3  853.73   47.33   0
  -3  -6   3  205.32   26.44   0
  -3  -5   3   35.35   17.26   0
  -3  -5   8   -1.61   33.02   0
  -3  -4   3   24.72   15.76   0
  -3  -2   4  545.58   34.56   0
  -3  -2   7  101.10   33.28   0
  -2 -12   5   50.72   32.58   0
  -2 -11   3   -4.44   25.09   0
  -2  -2   9    9.12   29.42   0
  -2  -1   2  509.04   23.09   0
  -2   0   8   19.65   27.25   0
  -2   1   7  175.75   28.24   0
  -1 -13   3   84.33   32.37   0
  -1 -12   2   49.78   25.31   0
  -1   1   9   -1.93   24.99   0
   1 -14   1   28.27   19.31   0
   1 -10  -1   96.01   12.42   0
  -3 -10   5   34.16   31.14   0
  -3 -10   6   28.96   30.83   0
  -3  -9   4  137.44   33.25   0
  -3  -9   7   73.96   34.26   0
  -3  -6   8    5.30   30.65   0
  -3  -4   8  -19.07   28.04   0
  -3  -3   3    7.04   13.86   0
  -3  -3   8   24.95   30.73   0
  -3  -1   5  475.16   35.02   0
  -3  -1   6  419.54   36.70   0
  -2 -12   4   49.76   30.39   0
  -2 -10   2  105.40   25.56   0
  -2  -6   1  695.25   31.68   0
  -2  -5   1 1442.21   41.84   0
  -2  -1   9   73.90   34.05   0
  -1  -7   0  197.48   15.77   0
   0 -14   2  143.69   31.48   0
   0   4   8   11.49   14.40   0
   2 -12  -1   74.93   12.36   0
  -3 -10   4   27.19   28.13   0
  -3  -9   3  249.74   37.62   0
  -3  -2   8   43.58   33.82   0
  -3  -1   4 1764.48   55.51   0
  -3  -1   7  252.16   34.94   0
  -2  -7   1   47.56   13.45   0
  -2  -4   1  996.85   33.04   0
  -2   1   8   40.46   25.43   0
  -2   2   5   66.96   14.87   0
  -2   2   6   84.85   18.86   0
  -1 -11   1  503.79   34.87   0
  -1  -8   0    8.79   10.12   0
   0 -13   1    3.32   19.51   0
   0 -11   0   -0.27   12.99   0
  -4  -7   5   -4.61   29.95   0
  -4  -7   6  -15.12   26.24   0
  -4  -6   5   -0.30   24.24   0
  -4  -6   6   16.06   29.54   0
  -4  -5   5   24.24   24.34   0
  -4  -5   6   10.35   28.19   0
  -4  -4   6  435.64   46.59   0
  -3 -11   5   -9.57   28.86   0
  -3  -2   3  777.59   36.06   0
  -3   0   5   -0.34   16.24   0
  -3   0   6  -14.59   15.96   0
  -2 -13   4  138.98   39.31   0
  -2 -12   3   90.43   29.26   0
  -2 -11   2   33.52   23.31   0
  -2  -8   1  103.87   17.08   0
  -2  -3   1  458.05   22.74   0
  -2   0   9   10.04   28.05   0
  -2   1   3 1332.61   35.81   0
  -2   2   7   66.01   20.83   0
  -1 -13   2   26.07   24.34   0
  -1   2   9   40.06   24.02   0
   0   5   6    0.63    8.58   0
   1 -13   0   26.69   14.46   0
  -4  -8   5   48.24   30.79   0
  -4  -8   6   65.69   32.61   0
  -4  -8   7   21.01   32.42   0
  -4  -7   7    5.15   28.44   0
  -4  -6   4   -2.87   21.20   0
  -4  -6   7   33.77   30.77   0
  -4  -5   4   -5.37   20.47   0
  -4  -5   7  -23.48   28.72   0
  -4  -4   5  394.88   39.32   0
  -4  -4   7  375.67   45.92   0
  -4  -3   6   18.53   23.71   0
  -3 -11   4   11.71   27.98   0
  -3 -10   3   90.42   26.39   0
  -3  -7   2  811.22   42.57   0
  -3  -6   2  227.74   24.46   0
  -3  -5   2   36.44   15.06   0
  -3  -4   2   14.11   15.70   0
  -3  -1   8   33.26   28.02   0
  -3   0   7   13.67   20.40   0
  -2  -9   1  301.63   27.07   0
  -4  -9   5    1.85   29.11   0
  -4  -9   6    1.45   29.61   0
  -4  -8   4   66.54   27.35   0
  -4  -7   4   35.04   24.96   0
  -4  -5   8    6.60   31.62   0
  -4  -4   4 1228.79   55.88   0
  -4  -4   8  174.33   43.27   0
  -4  -3   5   39.67   22.74   0
  -4  -3   7    5.72   27.46   0
  -3  -8   2   38.17   17.31   0
  -3   0   4   -1.64   11.44   0
  -2 -13   3  161.81   35.98   0
  -2   1   9   58.41   28.40   0
  -2   2   4  313.46   19.66   0
  -1 -12   1   63.83   20.32   0
  -1  -9   0   31.88   11.92   0
  -1   4   6   29.89   11.53   0
   0   5   7    1.15   10.30   0
   1 -11  -1  491.62   22.57   0
  -4 -10   5  137.35   37.71   0
  -4 -10   6  106.99   35.75   0
  -4  -9   4   14.53   27.60   0
  -4  -3   4   43.76   18.84   0
  -4  -3   8   16.29   32.86   0
  -4  -2   5   30.45   20.53   0
  -4  -2   6   64.06   25.25   0
  -4  -2   7   68.58   29.18   0
  -3 -12   4    1.25   28.31   0
  -3 -11   3   24.52   25.62   0
  -3  -9   2   90.98   22.21   0
  -3  -3   2  144.98   17.97   0
  -3  -1   3 1949.89   52.18   0
  -3   0   8   10.14   24.46   0
  -3   1   6  362.82   32.21   0
  -2 -12   2   77.95   25.25   0
  -2 -10   1  136.79   23.15   0
  -2   0   2  144.83   12.90   0
  -2   2   8   21.16   19.54   0
  -1 -14   2   64.64   26.41   0
  -1   4   5   73.90   11.13   0
  -1   4   7    8.92   13.55   0
   0 -14   1  228.52   29.27   0
   0 -12   0    3.67   13.43   0
  -4 -11   5  -16.87   31.26   0
  -4 -10   4  209.91   38.10   0
  -4  -8   3  170.91   32.12   0
  -4  -7   3   13.06   20.55   0
  -4  -6   3   42.85   21.55   0
  -4  -5   3   26.43   17.90   0
  -4  -2   8   43.87   33.62   0
  -4  -1   6   21.06   24.21   0
  -3 -10   2   64.58   24.60   0
  -3   1   5  456.11   29.83   0
  -3   1   7  240.48   29.61   0
  -2  -2   1  343.33   18.12   0
  -1 -10   0  240.09   21.34   0
  -5  -7   6  128.76   35.82   0
  -5  -7   7  120.05   38.22   0
  -5  -6   6  119.93   34.20   0
  -5  -6   7   75.10   36.62   0
  -5  -5   6   31.99   32.74   0
  -4  -9   3   36.59   26.99   0
  -4  -2   4  168.17   23.46   0
  -4  -1   5   87.10   22.14   0
  -4  -1   7    6.66   23.61   0
  -3 -12   3   15.70   25.81   0
  -3   1   8   64.75   26.97   0
  -2 -13   2  185.87   32.19   0
  -2   2   9    9.18   22.82   0
  -1 -13   1   46.16   22.25   0
  -1   4   8    5.83   15.12   0
  -5  -9   6   33.27   29.91   0
  -5  -8   5   60.46   32.14   0
  -5  -8   6   29.90   31.01   0
  -5  -8   7    9.81   30.52   0
  -5  -7   5  229.28   39.68   0
  -5  -6   5  119.11   32.32   0
  -5  -5   5   92.81   29.58   0
  -5  -5   7    7.01   28.67   0
  -5  -4   6   -9.68   27.58   0
  -5  -4   7  -19.07   27.73   0
  -4 -11   4   -0.25   27.23   0
  -4  -3   3   47.39   16.96   0
  -4  -1   8   -8.99   25.01   0
  -3 -11   2   29.09   24.02   0
  -3  -2   2  304.23   21.84   0
  -2 -11   1    1.67   15.84   0
   0  -9  -1   -3.55    8.04   0
  -5  -9   5   54.71   30.90   0
  -5  -7   4  368.02   40.80   0
  -5  -6   4  324.00   37.83   0
  -5  -5   8    6.86   32.40   0
  -5  -4   5   26.81   24.67   0
  -5  -4   8   -3.34   29.70   0
  -5  -3   6  -19.95   22.64   0
  -5  -3   7   12.34   28.37   0
  -4 -12   4  143.95   39.37   0
  -4 -10   3  320.19   38.96   0
  -4  -1   4   42.80   16.55   0
  -4   0   6   85.37   22.51   0
  -4   0   7   53.38   26.11   0
  -3 -13   3   42.35   27.52   0
  -3  -7   1 1057.90   43.31   0
  -3  -6   1  437.09   28.59   0
  -3   0   3   -7.86    9.39   0
  -3   1   4 1703.91   48.74   0
  -3   2   6  141.02   22.20   0
  -3   2   7   53.39   21.01   0
  -1 -11   0  593.29   32.36   0
   0 -13   0    7.04   13.86   0
  -5  -9   4  146.88   36.97   0
  -5  -8   4   53.05   30.19   0
  -5  -5   4  168.95   30.32   0
  -5  -3   5    3.56   21.63   0
  -5  -3   8  -21.20   27.97   0
  -4 -11   3   13.17   25.22   0
  -4  -7   2   22.93   18.23   0
  -4  -6   2   11.84   15.24   0
  -4   0   5   38.00   16.31   0
  -4   0   8    3.85   25.90   0
  -3 -12   2   64.28   27.48   0
  -3  -8   1   61.63   15.93   0
  -3  -5   1   19.79   11.65   0
  -2 -14   2   32.42   25.46   0
  -2 -12   1   86.00   22.09   0
   1 -12  -1   52.96   11.81   0
  -5 -11   5   -5.74   30.72   0
  -5 -10   4  131.31   34.72   0
  -5  -4   4    7.98   20.93   0
  -5  -2   6  166.33   30.89   0
  -5  -2   7  139.31   33.84   0
  -5  -2   8   71.79   36.60   0
  -4  -9   2   66.95   25.34   0
  -4  -8   2   13.34   18.70   0
  -4  -5   2   21.79   15.41   0
  -4  -2   3  425.50   29.68   0
  -3  -9   1  251.57   24.94   0
  -3   2   5  181.29   19.08   0
  -3   2   8   21.06   22.45   0
  -2  -8   0  203.00   19.01   0
  -2  -7   0  123.40   14.11   0
  -2  -6   0  823.48   29.91   0
  -1 -14   1   22.21   19.67   0
   0 -10  -1   64.16   11.14   0
  -6  -8   6   33.65   29.38   0
  -6  -7   6   49.11   31.91   0
  -6  -7   7    2.92   29.49   0
  -6  -6   6   40.09   30.38   0
  -6  -6   7   15.36   31.17   0
  -6  -5   7   85.38   36.84   0
  -5 -11   4   25.58   30.98   0
  -5  -8   3   72.13   29.39   0
  -5  -7   3  539.12   43.13   0
  -5  -6   3  502.15   40.41   0
  -5  -3   4   -9.33   16.96   0
  -5  -2   5  214.13   30.69   0
  -5  -1   7  137.93   34.46   0
  -4 -12   3  318.69   41.34   0
  -4 -10   2  235.00   32.91   0
  -4  -4   2 1471.53   50.79   0
  -4   1   6   25.19   19.99   0
  -4   1   7   11.01   21.58   0
  -3 -10   1  147.56   24.73   0
  -3  -4   1   25.35   11.54   0
  -3  -1   2 1201.34   37.01   0
  -2  -9   0  527.78   29.21   0
  -2  -5   0 1708.67   39.33   0
  -1 -12   0   96.04   18.40   0
  -6  -9   6   84.34   34.16   0
  -6  -8   5   29.47   29.38   0
  -6  -7   5   34.10   28.57   0
  -6  -6   5   53.61   31.81   0
  -6  -5   6   81.74   33.03   0
  -6  -4   6   -1.42   30.08   0
  -6  -4   7   26.45   31.01   0
  -5  -9   3  145.55   30.36   0
  -5  -5   3  192.62   28.50   0
  -5  -1   6  139.06   27.92   0
  -5  -1   8   44.52   32.98   0
  -4   0   4  284.05   24.98   0
  -4   1   8  -13.57   23.68   0
  -3 -13   2   51.78   24.67   0
  -2 -13   1  204.30   29.67   0
  -2   4   7   53.94   16.05   0
  -6 -10   5  -10.18   31.35   0
  -6  -9   5  145.69   37.01   0
  -6  -5   5  117.89   31.70   0
  -6  -4   5    2.32   28.48   0
  -6  -3   7   61.13   33.23   0
  -5 -12   4   67.25   32.31   0
  -5 -10   3  117.86   31.77   0
  -5  -4   3   33.98   18.45   0
  -5  -2   4  349.89   31.73   0
  -5  -1   5  162.13   25.53   0
  -4 -13   3   -4.61   25.88   0
  -4 -11   2    4.06   22.00   0
  -4  -3   2   23.68   13.90   0
  -4  -1   3  319.68   25.08   0
  -4   1   5   63.29   16.36   0
  -3 -11   1   80.09   22.26   0
  -3   1   3 1866.26   45.64   0
  -3   3   7   17.32   16.60   0
  -2 -10   0  221.09   21.77   0
  -2   4   6   55.59   13.10   0
  -1   5   6  137.27   13.89   0
  -1   5   7  103.60   14.67   0
  -6  -9   4  231.70   41.10   0
  -6  -8   4   97.05   33.20   0
  -6  -7   4   44.68   27.72   0
  -6  -6   4  183.17   35.02   0
  -6  -3   6   65.26   30.51   0
  -6  -3   8    4.77   29.22   0
  -5 -11   3  -10.64   25.80   0
  -5   0   6   26.98   23.20   0
  -5   0   7   -2.43   22.87   0
  -3  -3   1   13.21   10.55   0
  -3   2   4  538.18   26.59   0
  -3   3   8   15.89   18.65   0
  -2   4   8   52.83   17.19   0
   0 -11  -1    3.69    9.49   0
  -6 -10   4   51.45   31.52   0
  -6  -5   4  330.81   38.28   0
  -6  -3   5   14.99   23.45   0
  -6  -2   6    3.75   23.22   0
  -6  -2   7   37.36   29.38   0
  -6  -2   8   15.40   32.27   0
  -5  -3   3   29.36   17.09   0
  -5   0   8  -26.10   23.13   0
  -4 -12   2  245.73   34.84   0
  -4   2   7   69.27   22.56   0
  -3 -12   1   54.73   22.56   0
  -2 -14   1    8.96   21.11   0
  -2 -11   0   71.80   17.26   0
  -1 -13   0   26.29   15.67   0
  -7  -8   6  -16.48   26.54   0
  -7  -7   6    8.94   28.04   0
  -7  -6   7    3.21   28.18   0
  -7  -5   7  107.58   36.45   0
  -6 -11   4    2.31   28.76   0
  -6  -4   4    1.31   22.07   0
  -5 -12   3   64.77   30.56   0
  -5  -9   2  145.11   30.04   0
  -5  -8   2   25.02   20.48   0
  -5  -7   2  285.18   31.18   0
  -5  -6   2  299.84   29.73   0
  -5  -1   4  442.58   33.15   0
  -5   0   5   -3.23   16.67   0
  -4  -8   1   82.50   18.08   0
  -4  -7   1    6.01   13.03   0
  -4  -6   1   34.08   16.80   0
  -4  -2   2  547.44   29.88   0
  -4   1   4   62.29   16.70   0
  -4   2   6   70.87   17.97   0
  -4   2   8   32.86   23.91   0
  -2   4   5   27.82    9.90   0
  -7  -9   5    2.62   29.34   0
  -7  -8   5  -16.83   27.44   0
  -7  -7   5   42.62   30.43   0
  -7  -6   5    7.55   27.14   0
  -7  -5   6  115.03   34.97   0
  -7  -4   6   18.40   31.58   0
  -7  -4   7  -11.29   29.93   0
  -6  -9   3  279.21   41.65   0
  -6  -8   3  222.41   35.68   0
  -6  -7   3  100.82   29.41   0
  -6  -6   3  103.17   27.00   0
  -6  -3   4   92.80   25.63   0
  -6  -2   5   35.57   23.11   0
  -6  -1   6   78.73   29.47   0
  -6  -1   7   98.94   31.10   0
  -6  -1   8    8.69   30.14   0
  -5 -10   2  155.69   28.79   0
  -5  -5   2  153.73   22.96   0
  -5  -2   3  843.16   42.11   0
  -5   1   7  134.00   30.12   0
  -4 -13   2   19.33   24.04   0
  -4  -9   1   95.18   20.67   0
  -4   0   3  326.08   23.80   0
  -3   0   2    0.52    9.05   0
  -1  -8  -1   52.83    9.66   0
  -7 -10   5    2.17   29.98   0
  -7  -5   5  214.49   38.57   0
  -7  -3   7  209.68   43.35   0
  -6 -10   3   32.41   28.51   0
  -6  -5   3  418.96   38.58   0
  -5 -11   2   -7.33   24.03   0
  -5   1   6  114.22   22.02   0
  -5   1   8   46.78   26.10   0
  -4 -10   1  328.03   31.12   0
  -4  -5   1  108.64   17.34   0
  -4   2   5   36.21   13.14   0
  -3 -13   1    7.89   18.18   0
  -3  -2   1  459.06   22.87   0
  -2 -12   0   78.46   18.48   0
  -1 -14   0   42.48   17.30   0
  -1  -9  -1   14.34    8.94   0
   0 -12  -1   17.39   10.26   0
  -7  -9   4   27.38   30.71   0
  -7  -8   4    4.70   28.55   0
  -7  -7   4   52.35   31.01   0
  -7  -6   4   60.57   28.49   0
  -7  -4   5   -5.32   27.21   0
  -7  -3   6  253.18   40.57   0
  -6 -11   3    9.40   27.81   0
  -6  -4   3   -6.60   21.27   0
  -6  -2   4   35.68   24.69   0
  -6  -1   5   51.06   22.79   0
  -6   0   7   88.53   32.26   0
  -5   0   4   -5.39   16.72   0
  -4 -11   1   -7.15   19.16   0
  -3  -9   0  219.72   22.30   0
  -3  -8   0  105.64   15.52   0
  -3  -7   0 1873.45   49.50   0
  -8  -7   6   -1.35   27.80   0
  -7 -10   4  -15.12   28.90   0
  -7  -5   4  426.75   43.32   0
  -7  -3   5  277.41   37.68   0
  -7  -2   7   27.30   29.50   0
  -6 -12   3    6.01   30.19   0
  -6   0   6  115.49   29.24   0
  -6   0   8   57.65   29.62   0
  -5 -12   2   56.42   26.96   0
  -5   1   5  172.57   23.75   0
  -4  -4   1 2714.24   62.09   0
  -4  -1   2  113.04   17.97   0
  -4   3   7    7.09   17.93   0
  -4   3   8   -4.41   18.02   0
  -3 -14   1   11.50   20.56   0
  -3 -10   0  217.36   23.02   0
  -3  -6   0  846.19   32.42   0
  -3   4   8    1.81   15.74   0
  -1 -10  -1   99.87   13.38   0
  -8  -8   5  122.96   38.81   0
  -8  -6   6   55.88   31.11   0
  -8  -5   6   24.81   30.33   0
  -8  -5   7    2.12   30.37   0
  -7 -11   4  339.23   46.93   0
  -7  -4   4    8.32   24.02   0
  -7  -2   6   61.37   30.27   0
  -6  -8   2  159.99   31.52   0
  -6  -3   3  231.10   29.26   0
  -5  -3   2   27.79   15.26   0
  -5  -1   3  816.03   39.81   0
  -5   2   7  168.23   28.72   0
  -5   2   8   40.90   25.05   0
  -4 -12   1  433.14   36.91   0
  -4   3   6   13.26   14.56   0
  -3   4   6   12.99   12.38   0
  -2 -13   0  274.20   25.90   0
  -2   5   7  115.55   16.09   0
  -8  -9   5  -14.02   26.72   0
  -8  -7   5  -13.57   28.03   0
  -8  -6   5   66.72   32.44   0
  -8  -4   6   32.49   33.20   0
  -8  -4   7   47.65   34.12   0
  -7  -9   3   25.16   30.49   0
  -7  -8   3   12.81   27.13   0
  -7  -7   3   72.45   27.82   0
  -7  -2   5   47.34   25.55   0
  -7  -1   7    4.91   27.14   0
  -7  -1   8   21.68   33.90   0
  -6 -10   2   18.25   25.72   0
  -6  -9   2  191.45   30.76   0
  -6  -7   2   32.82   21.49   0
  -6  -6   2  203.94   28.93   0
  -6  -1   4  237.81   29.32   0
  -6   0   5  100.33   26.28   0
  -5 -13   2   45.67   25.40   0
  -5  -8   1   56.70   21.81   0
  -5   2   6  151.39   25.21   0
  -4   2   4  172.01   19.24   0
  -3 -11   0   70.67   18.38   0
  -3  -5   0   99.86   13.23   0
  -3   2   3  728.08   26.87   0
  -8  -5   5   38.70   29.22   0
  -8  -3   7   28.90   31.11   0
  -7 -10   3   44.07   29.39   0
  -7  -6   3   87.13   27.88   0
  -7  -3   4  693.65   48.69   0
  -7  -1   6   15.19   25.68   0
  -6 -11   2   -2.28   25.53   0
  -6  -5   2  326.84   34.54   0
  -6   1   7   79.45   26.79   0
  -6   1   8   31.47   25.53   0
  -5 -10   1  147.61   27.53   0
  -5  -9   1  104.55   22.51   0
  -5  -7   1  454.02   32.92   0
  -5  -6   1  369.41   30.81   0
  -4 -13   1   -4.31   20.87   0
  -4  -3   1   19.41   11.96   0
  -4   1   3  316.62   22.11   0
  -1 -11  -1  470.79   23.33   0
  -8 -10   4  -16.29   29.35   0
  -8  -9   4   39.41   31.96   0
  -8  -8   4  326.01   43.96   0
  -8  -7   4   16.61   27.40   0
  -8  -6   4   80.28   34.28   0
  -8  -4   5   66.17   31.32   0
  -8  -3   6   14.37   28.97   0
  -7 -11   3  411.45   47.91   0
  -7  -5   3  581.72   45.53   0
  -6  -2   3  174.31   24.73   0
  -6   1   6  124.08   25.94   0
  -5 -11   1   -6.68   21.55   0
  -5  -2   2  490.06   30.87   0
  -5   1   4  410.90   29.15   0
  -4   3   5   15.82   12.90   0
  -3 -12   0   82.63   19.86   0
  -3  -1   1 1292.64   34.16   0
  -2 -14   0   35.02   17.11   0
  -2   5   6  135.72   13.92   0
  -9  -6   6  126.47   36.89   0
  -8  -5   4   24.42   29.53   0
  -8  -3   5   -5.57   29.49   0
  -8  -2   7   20.23   29.54   0
  -7  -4   3    3.87   21.36   0
  -7  -2   4  225.49   31.79   0
  -7  -1   5    9.69   21.45   0
  -7   0   7   16.67   25.89   0
  -7   0   8   -5.18   26.52   0
  -6 -12   2   25.64   25.49   0
  -6  -4   2    2.46   15.96   0
  -5  -5   1   81.40   17.84   0
  -5   0   3    2.07   12.40   0
  -5   2   5  165.10   21.04   0
  -4 -14   1    2.62   20.94   0
  -3  -4   0    1.06    8.14   0
  -3   1   2 1229.76   32.85   0
  -3   4   5   15.29   10.07   0
  -9  -8   5   22.19   29.63   0
  -9  -7   5   -2.28   26.43   0
  -9  -5   6   40.22   32.12   0
  -8  -2   6   18.15   28.60   0
  -7   0   6    7.34   23.52   0
  -6   0   4  455.39   34.01   0
  -6   1   5   90.83   23.99   0
  -5 -12   1   28.14   23.59   0
  -5   3   7    6.87   18.17   0
  -5   3   8   18.09   21.53   0
  -4  -9   0  149.60   21.52   0
  -4  -8   0   41.16   13.31   0
  -4  -7   0   29.47   14.45   0
  -4   0   2  324.24   21.79   0
  -3 -13   0   25.16   18.18   0
  -1 -12  -1   66.56   13.00   0
  -9  -6   5  133.67   36.71   0
  -9  -5   5   34.66   32.71   0
  -9  -4   6   36.05   30.71   0
  -9  -3   7   37.99   38.01   0
  -8 -10   3   13.58   30.31   0
  -8  -9   3   26.99   29.01   0
  -8  -8   3  448.23   47.42   0
  -8  -7   3   36.67   29.50   0
  -8  -4   4   79.19   29.01   0
  -8  -2   5   21.91   28.90   0
  -8  -1   7   -5.19   27.14   0
  -7 -10   2   29.13   30.31   0
  -7  -9   2   30.71   25.90   0
  -7  -8   2   20.16   22.61   0
  -7  -7   2   29.71   22.88   0
  -7  -3   3  894.71   51.02   0
  -6  -3   2  223.65   25.78   0
  -6  -1   3  454.45   33.07   0
  -6   2   7   40.70   22.53   0
  -6   2   8    9.27   21.40   0
  -5  -4   1  119.85   18.60   0
  -4 -10   0  386.27   29.53   0
  -4  -6   0   31.38   13.91   0
  -4  -2   1  953.60   34.92   0
  -2  -9  -1  361.20   20.81   0
  -2  -8  -1  120.08   13.43   0
  -9  -9   4   52.29   31.79   0
  -9  -8   4   25.87   29.74   0
  -9  -7   4   38.19   32.33   0
  -9  -3   6  101.77   37.42   0
  -8 -11   3   -1.49   28.13   0
  -8  -6   3  186.34   35.95   0
  -8  -3   4    8.99   23.99   0
  -8  -1   6   28.62   27.41   0
  -7 -11   2  268.62   38.81   0
  -7  -6   2   56.72   24.06   0
  -7  -1   4  -20.18   18.37   0
  -7   0   5   -7.30   21.08   0
  -7   1   7    0.15   23.18   0
  -7   1   8   -4.02   23.91   0
  -6 -10   1   39.54   24.09   0
  -6  -9   1  173.01   27.21   0
  -6  -8   1  467.40   37.12   0
  -6  -7   1   93.73   23.53   0
  -6   2   6    1.28   19.76   0
  -5 -13   1   99.92   25.66   0
  -5  -1   2  449.30   28.48   0
  -5   3   6    9.60   16.04   0
  -4 -11   0   -2.00   15.48   0
  -2 -10  -1  139.53   15.80   0
  -2  -7  -1   47.24    9.86   0
  -9  -6   4  256.28   40.98   0
  -9  -4   5   -3.67   27.32   0
  -9  -2   7   61.66   36.93   0
  -8  -5   3   62.75   29.05   0
  -7 -12   2    5.97   29.40   0
  -7  -5   2  257.58   32.17   0
  -7   1   6    7.28   23.64   0
  -6 -11   1   -1.60   23.47   0
  -6  -6   1   98.86   23.39   0
  -4 -12   0  514.02   36.48   0
  -3 -14   0   22.10   18.08   0
  -3   5   7    4.73   11.81   0
 -10  -7   5   14.04   32.29   0
  -9  -5   4  151.73   35.33   0
  -9  -3   5   83.31   33.03   0
  -9  -2   6  119.00   38.19   0
  -8  -4   3  125.89   32.72   0
  -8  -2   4   88.70   30.94   0
  -8  -1   5   44.90   26.81   0
  -8   0   7  236.71   38.28   0
  -7  -2   3  109.65   23.33   0
  -6  -2   2  296.34   27.39   0
  -6   1   4  231.93   26.78   0
  -5  -3   1   13.56   12.89   0
  -5   1   3  878.73   38.50   0
  -5   2   4  352.00   25.78   0
  -4  -5   0   31.15   11.60   0
  -4   2   3  413.94   23.92   0
  -3  -3   0  629.88   24.45   0
  -2 -11  -1   15.93   11.67   0
  -2   5   5  149.05   12.31   0
 -10  -6   5    2.74   28.07   0
 -10  -4   6   84.08   37.25   0
  -9  -9   3   52.18   35.83   0
  -9  -4   4  -24.42   24.38   0
  -9  -1   7  -12.73   32.02   0
  -8   0   6  376.69   42.10   0
  -7  -4   2   11.96   19.89   0
  -7   0   4  -14.83   19.48   0
  -6 -12   1   39.79   23.48   0
  -6  -5   1  335.58   29.42   0
  -6   0   3  421.97   30.91   0
  -6   2   5   17.85   16.19   0
  -6   3   8   26.30   21.94   0
  -5   3   5   -7.58   13.06   0
  -2  -6  -1  619.35   21.72   0
 -10  -5   5   41.37   32.22   0
  -9 -10   3   90.50   34.33   0
  -9  -8   3   29.22   30.36   0
  -9  -7   3   18.77   28.92   0
  -9  -2   5  150.57   35.23   0
  -8 -11   2    2.79   30.94   0
  -8 -10   2    2.31   26.25   0
  -8  -9   2   49.53   28.79   0
  -8  -8   2  366.92   42.30   0
  -8  -7   2   29.90   24.63   0
  -8  -3   3   19.03   22.88   0
  -7   1   5    5.44   18.39   0
  -7   2   7    7.68   24.08   0
  -6 -13   1  134.82   31.84   0
  -6   3   7   61.90   22.79   0
  -5 -10   0  275.11   28.81   0
  -5  -9   0  204.69   23.20   0
  -5  -8   0   33.22   14.35   0
  -5  -7   0  512.05   32.63   0
  -4 -13   0   12.31   17.17   0
  -4  -1   1  152.19   17.83   0
  -3   0   1    2.25    7.91   0
  -3   5   6   12.13   10.68   0
 -10  -8   4   -2.27   26.39   0
 -10  -7   4   27.56   30.73   0
 -10  -6   4   12.32   31.44   0
 -10  -4   5  139.26   36.11   0
 -10  -3   6    3.05   31.36   0
  -9  -6   3  237.54   39.57   0
  -9  -3   4  105.89   33.21   0
  -9  -1   6   26.05   28.98   0
  -8  -6   2  196.92   32.27   0
  -8  -1   4   54.02   24.30   0
  -8   0   5  375.43   38.50   0
  -8   1   7   25.27   26.02   0
  -7 -10   1   75.13   29.00   0
  -7  -9   1   -5.19   19.12   0
  -7  -8   1    7.35   19.71   0
  -7  -3   2  827.94   45.85   0
  -7  -1   3   12.04   16.80   0
  -7   2   6   53.18   23.88   0
  -6  -4   1   49.40   17.00   0
  -6   3   6   41.71   19.52   0
  -5 -11   0    5.28   17.18   0
  -5   0   2   -7.04   10.87   0
  -4  -4   0 5086.37   77.43   0
  -4   1   2  129.99   15.92   0
  -2 -12  -1   68.16   13.82   0
 -10  -5   4  152.87   38.69   0
  -9  -5   3  137.13   34.78   0
  -9   0   7    6.90   31.50   0
  -8  -5   2   39.52   23.76   0
  -8   1   6   -0.91   26.66   0
  -7 -11   1  302.59   38.52   0
  -7  -7   1   33.74   20.84   0
  -6  -1   2  389.72   29.33   0
  -5 -12   0   64.77   21.59   0
  -5  -6   0  626.64   33.54   0
  -5  -2   1 1490.19   47.18   0
  -4 -14   0    5.65   18.24   0
  -3  -9  -1  253.37   19.99   0
  -3  -8  -1   65.88   13.53   0
  -3   4   4   28.33    8.41   0
 -10  -3   5   53.67   30.81   0
 -10  -2   6   21.96   31.08   0
  -9  -4   3   36.24   26.93   0
  -9  -2   4  334.80   40.19   0
  -9  -1   5    0.47   26.06   0
  -9   0   6  -12.58   28.09   0
  -8  -2   3   49.27   23.78   0
  -7 -12   1   45.92   27.89   0
  -7  -6   1   70.97   22.40   0
  -4   5   7    9.25   12.33   0
  -3 -10  -1  141.14   16.93   0
 -11  -5   5   30.01   29.43   0
 -10  -9   3  114.97   37.15   0
 -10  -8   3    4.92   30.45   0
 -10  -7   3   57.38   31.06   0
 -10  -4   4  173.79   36.85   0
  -9 -10   2  124.27   34.64   0
  -9  -9   2    7.50   26.79   0
  -9  -8   2   16.32   27.72   0
  -8  -4   2   62.07   24.36   0
  -8   0   4  903.20   53.43   0
  -7  -5   1  523.71   38.31   0
  -7  -2   2   99.13   21.60   0
  -7   1   4   -6.26   16.55   0
  -7   2   5   33.65   21.23   0
  -6  -3   1  397.35   29.67   0
  -6   1   3  460.09   30.76   0
  -6   2   4    9.45   13.06   0
  -5 -13   0   60.58   21.25   0
  -5  -5   0   46.63   14.03   0
  -3 -11  -1   79.66   15.73   0
  -3  -7  -1 1022.26   32.82   0
  -3  -2   0  448.14   20.24   0
  -3   2   2  283.34   15.73   0
 -11  -7   4  271.07   44.38   0
 -11  -4   5    5.75   30.78   0
 -10  -6   3   57.26   29.93   0
 -10  -2   5    0.04   28.01   0
 -10  -1   6   46.11   31.31   0
  -9 -11   2   93.33   33.65   0
  -9  -7   2    3.38   26.87   0
  -9  -6   2  225.16   38.70   0
  -9  -3   3  316.92   38.58   0
  -9   1   7   25.37   28.37   0
  -8  -9   1   42.89   28.97   0
  -8   1   5   30.17   21.55   0
  -8   2   7   34.86   24.57   0
  -7   0   3   -5.04   15.04   0
  -7   3   7  147.85   28.45   0
  -6 -10   0   35.16   20.76   0
  -6  -9   0  317.54   30.26   0
  -6  -8   0  456.86   33.71   0
  -6   3   5   17.88   16.60   0
  -5   2   3  869.44   35.61   0
  -5   3   4    8.63   12.08   0
  -4  -3   0    2.76    9.61   0
 -11  -6   4    1.80   27.27   0
 -10  -5   3  161.77   35.40   0
 -10  -3   4   34.48   30.11   0
  -9  -1   4   47.19   27.60   0
  -9   0   5   17.01   25.63   0
  -8 -11   1    8.78   25.93   0
  -8 -10   1   -8.75   23.19   0
  -8  -8   1  642.66   47.08   0
  -8  -7   1   -5.37   20.41   0
  -8  -3   2   37.49   22.61   0
  -8  -1   3  113.70   25.75   0
  -8   2   6   44.84   26.15   0
  -7  -4   1    8.74   16.25   0
  -6 -11   0   -9.12   17.47   0
  -6  -7   0  166.12   22.18   0
  -4   5   6    1.34   10.69   0
  -3 -12  -1   51.92   14.08   0
  -3  -6  -1  416.67   20.93   0
  -3   5   5   -0.57    8.40   0
 -11  -5   4  -15.83   25.14   0
 -11  -3   5   39.63   30.86   0
 -10  -1   5   22.80   28.26   0
  -9  -5   2  151.63   31.88   0
  -9  -2   3  354.91   41.66   0
  -9   1   6    4.78   25.01   0
  -8 -12   1   10.03   27.11   0
  -8  -6   1  443.76   39.12   0
  -7  -1   2   61.24   21.68   0
  -7   3   6  259.34   30.14   0
  -6 -12   0   51.54   22.98   0
  -6  -6   0  272.67   25.90   0
  -6  -2   1  674.87   35.97   0
  -6   0   2  620.96   34.38   0
  -5  -4   0   35.36   13.18   0
  -5  -1   1 1128.18   40.22   0
 -11  -8   3    0.86   28.90   0
 -11  -7   3  397.48   50.70   0
 -11  -4   4    6.48   28.81   0
 -10 -10   2   83.56   36.64   0
 -10  -9   2   89.17   33.54   0
 -10  -8   2   -9.43   26.69   0
 -10  -4   3  260.16   40.20   0
 -10  -2   4   31.03   29.34   0
 -10   0   6    6.94   28.29   0
  -9  -4   2   79.08   27.35   0
  -8   1   4   42.70   24.15   0
  -6 -13   0  125.39   25.91   0
  -5   1   2  446.90   26.17   0
  -4 -10  -1  345.96   25.33   0
  -4  -9  -1  114.24   16.76   0
  -4  -8  -1   62.84   14.19   0
  -4   0   1  236.72   18.08   0
 -11  -6   3   24.30   29.64   0
 -11  -2   5   25.97   31.06   0
 -11  -1   6  154.68   38.11   0
 -10  -7   2   26.51   29.61   0
 -10  -3   3   74.64   33.78   0
  -9   0   4   -8.18   21.14   0
  -9   1   5   19.09   27.34   0
  -9   2   7   74.75   31.49   0
  -8  -5   1   49.78   22.64   0
  -8  -2   2   73.56   22.14   0
  -8   2   5   19.25   19.87   0
  -8   3   7   -5.65   22.58   0
  -7 -10   0   59.11   25.11   0
  -7  -9   0    2.17   20.51   0
  -7  -8   0   80.29   23.92   0
  -7  -3   1 1011.66   47.78   0
  -7   1   3   24.87   20.07   0
  -7   2   4  176.50   24.47   0
  -6  -5   0  653.60   36.17   0
  -5   5   7   20.43   14.65   0
  -4 -11  -1    4.10   12.97   0
  -4  -7  -1   -0.64   10.21   0
 -11  -5   3   -8.06   27.07   0
 -11  -3   4    0.61   27.20   0
 -10  -6   2    0.25   27.46   0
 -10  -1   4  152.78   34.65   0
 -10   0   5  -11.42   25.65   0
  -9 -11   1   68.03   30.79   0
  -9 -10   1  113.54   31.67   0
  -9  -9   1   33.91   26.53   0
  -9  -8   1   39.90   27.03   0
  -9  -7   1    0.85   26.04   0
  -9  -3   2  139.00   29.78   0
  -9  -1   3   43.15   24.02   0
  -7 -11   0  297.75   34.51   0
  -7  -7   0   31.65   18.33   0
  -7   3   5  217.57   26.04   0
  -6   2   3  174.64   21.97   0
  -6   3   4   94.83   18.29   0
  -5  -3   0   83.08   15.11   0
  -4  -2   0 2375.43   50.00   0
  -4   2   2  554.81   25.05   0
  -3  -5  -1    2.23    6.50   0
 -12  -5   4   42.70   31.11   0
 -11  -1   5  123.68   35.40   0
 -10  -5   2  170.19   36.17   0
 -10   1   6   61.84   29.53   0
  -9  -6   1  233.07   36.64   0
  -9   2   6  115.49   29.13   0
  -8  -4   1   85.36   24.14   0
  -8   3   6   16.51   22.92   0
  -7 -12   0   45.93   24.00   0
  -7  -6   0  143.57   26.38   0
  -7   4   7    2.19   17.74   0
  -6  -4   0   19.60   16.59   0
  -4 -12  -1  368.62   25.94   0
  -4  -6  -1   48.41   12.41   0
 -12  -4   4  192.63   39.27   0
 -11  -9   2  106.69   35.55   0
 -11  -8   2   28.77   31.42   0
 -11  -4   3   -3.13   26.91   0
 -11  -2   4   21.76   29.55   0
 -11   0   6   -9.34   26.94   0
 -10  -4   2  248.08   36.82   0
 -10  -2   3   88.08   29.22   0
  -8  -1   2   27.92   20.17   0
  -7  -2   1   44.02   17.52   0
  -7   0   2   -0.31   14.48   0
  -6  -1   1  691.49   35.44   0
  -6   1   2  390.32   28.58   0
  -6   4   5    3.85   13.54   0
  -5 -10  -1  123.62   19.97   0
  -5  -9  -1   97.23   17.95   0
  -5   5   6   42.45   13.38   0
  -4   5   5   12.43   10.05   0
 -12  -6   3   -7.36   26.20   0
 -12  -2   5   76.33   35.30   0
 -11  -7   2  243.00   41.77   0
 -11  -6   2  -12.62   29.17   0
 -11  -3   3   49.23   31.64   0
 -10  -9   1  164.01   38.58   0
 -10   0   4   52.36   28.40   0
 -10   1   5   39.78   29.49   0
  -9  -5   1  118.18   28.33   0
  -9  -2   2  319.51   36.13   0
  -9   1   4   40.94   22.49   0
  -9   2   5  175.15   33.10   0
  -9   3   7   39.62   26.69   0
  -8 -10   0   -5.67   23.50   0
  -8  -9   0  101.61   29.27   0
  -8  -8   0  929.26   53.05   0
  -8  -3   1   59.11   22.15   0
  -8   2   4   45.09   20.04   0
  -7  -5   0  492.31   34.64   0
  -7   4   6   -2.80   16.81   0
  -5 -11  -1  -10.84   13.92   0
  -5  -8  -1   60.87   13.74   0
  -5   0   1   11.44   11.41   0
  -5   3   3    6.26   11.36   0
 -12  -5   3   53.57   30.14   0
 -12  -3   4    9.86   29.24   0
 -11  -1   4  228.71   39.37   0
 -11   0   5    0.22   26.97   0
 -10 -10   1  177.06   36.60   0
 -10  -8   1   27.56   27.88   0
 -10  -7   1   57.30   31.29   0
 -10  -3   2   85.88   28.42   0
 -10  -1   3  112.16   29.94   0
  -9   0   3  -17.45   19.48   0
  -8 -11   0  -13.60   20.57   0
  -8  -7   0   66.64   22.63   0
  -8   1   3   90.95   21.54   0
  -8   3   5    5.35   20.27   0
  -6   5   7   78.41   18.27   0
  -5 -12  -1   27.52   16.37   0
  -5  -7  -1  449.16   27.20   0
  -4  -5  -1  116.15   14.89   0
 -12  -4   3  312.62   45.73   0
 -12  -1   5   14.77   29.98   0
 -11  -5   2   15.01   27.35   0
 -11   1   6  100.41   33.56   0
 -10  -6   1   51.54   28.98   0
 -10   2   6   19.83   25.43   0
  -9  -4   1  116.87   27.69   0
  -9   3   6   80.39   28.90   0
  -8 -12   0   21.66   21.93   0
  -8  -6   0  481.26   40.11   0
  -8   4   7   19.36   20.33   0
  -7  -4   0   40.83   19.82   0
  -7   2   3  110.99   19.50   0
  -7   3   4  631.12   36.63   0
  -6  -3   0  839.39   38.74   0
  -5  -2   0 1698.26   47.69   0
  -5   2   2  454.47   25.31   0
  -3  -4  -1   20.18    7.47   0
 -12  -7   2   19.37   31.17   0
 -12  -2   4   90.36   33.63   0
 -11  -4   2   17.82   26.59   0
 -11  -2   3   -0.78   27.75   0
  -9  -1   2   53.75   23.82   0
  -8  -2   1   96.86   22.03   0
  -8   0   2  637.67   40.64   0
  -7  -1   1   83.84   18.97   0
  -7   4   5   -0.07   15.81   0
  -6 -10  -1   25.14   16.85   0
  -6  -9  -1  191.25   23.86   0
  -6  -8  -1  423.14   31.03   0
  -5 -13  -1   48.49   18.26   0
  -5  -6  -1  350.84   24.04   0
  -4   1   1  174.39   15.40   0
  -3   6   6   49.20    9.01   0
 -12  -6   2   21.89   28.77   0
 -12  -3   3   43.25   30.66   0
 -11  -9   1   96.06   32.65   0
 -11  -8   1    5.59   28.72   0
 -11   0   4   37.43   28.14   0
 -11   1   5  178.48   39.32   0
 -10  -5   1   91.76   28.58   0
 -10  -2   2  108.53   29.55   0
 -10   0   3   54.42   29.26   0
 -10   1   4  152.24   32.38   0
 -10   2   5   24.84   28.31   0
  -9 -11   0  122.97   31.78   0
  -9 -10   0  171.67   31.65   0
  -9  -9   0    9.93   22.90   0
  -9  -8   0   56.16   25.51   0
  -9  -3   1  254.22   33.14   0
  -9   2   4  314.02   34.04   0
  -8  -5   0   29.13   17.93   0
  -8   4   6   51.50   22.50   0
  -7   1   2   56.10   16.99   0
  -6 -11  -1   22.41   17.20   0
  -6  -7  -1   70.07   17.63   0
  -6   0   1  477.50   29.50   0
  -6   3   3  216.78   22.10   0
  -5   5   5  100.66   14.94   0
  -4  -1   0  391.39   21.62   0
 -12  -5   2   42.29   30.16   0
 -12  -1   4   40.06   31.22   0
 -12   0   5   39.69   30.67   0
 -11  -7   1  324.44   43.54   0
 -11  -3   2   26.37   27.55   0
 -11  -1   3  399.57   45.19   0
 -10  -4   1  316.66   38.41   0
  -9  -7   0    4.03   20.64   0
  -9   1   3   52.72   22.84   0
  -9   3   5   70.86   26.64   0
  -8   2   3   64.01   22.79   0
  -8   3   4   -2.50   19.50   0
  -7  -3   0 1884.57   61.08   0
  -6 -12  -1   25.54   18.09   0
  -6   4   4    6.63   13.03   0
  -5  -5  -1   94.20   16.43   0
  -4  -4  -1 2621.38   52.55   0
 -13  -4   3    0.09   27.37   0
 -13  -2   4  157.57   38.92   0
 -12  -2   3  112.81   33.96   0
 -11  -6   1    2.12   27.32   0
 -10  -1   2  144.71   33.43   0
 -10   3   6   30.83   27.19   0
  -9  -6   0  327.45   37.11   0
  -9   0   2    0.79   23.57   0
  -8  -4   0   38.17   18.51   0
  -8  -1   1   75.08   23.32   0
  -7 -10  -1   74.46   21.13   0
  -7  -9  -1   11.12   18.27   0
  -6  -6  -1   87.81   16.74   0
  -6  -2   0  826.69   37.77   0
  -6   2   2  258.84   22.48   0
 -12  -4   2  311.40   44.01   0
 -11  -5   1    8.24   26.71   0
 -11  -2   2   21.22   28.68   0
 -11   1   4  224.83   38.84   0
 -10 -10   0  195.00   37.36   0
 -10  -9   0  148.92   35.49   0
 -10  -8   0  -22.17   27.50   0
 -10  -3   1  141.81   30.18   0
  -9  -5   0  247.13   34.61   0
  -9  -2   1  360.84   36.30   0
  -8   1   2   33.63   18.93   0
  -8   4   5   54.45   20.92   0
  -7 -11  -1  319.59   32.70   0
  -7  -8  -1   22.81   16.20   0
  -7   0   1   -1.49   13.72   0
  -6 -13  -1  110.57   21.63   0
  -5  -1   0 1638.68   46.00   0
  -5   1   1 1128.21   38.03   0
  -4   6   6    4.88    8.30   0
 -13  -3   3   40.78   29.67   0
 -13  -1   4   55.12   35.98   0
 -12  -8   1  -11.04   27.23   0
 -12  -7   1   30.17   31.98   0
 -12  -3   2   21.69   30.43   0
 -12   0   4   67.25   31.91   0
 -12   1   5   15.16   27.96   0
 -11   0   3   36.75   28.67   0
 -11   2   5    7.14   25.70   0
 -10  -7   0   76.50   28.29   0
 -10   1   3  104.09   28.26   0
 -10   2   4   72.81   26.64   0
  -9   4   6   -0.96   18.69   0
  -7 -12  -1   23.22   20.33   0
  -7  -7  -1   58.90   18.26   0
  -7   3   3  869.45   40.85   0
  -7   4   4   15.24   15.62   0
  -6  -5  -1  402.19   28.94   0
  -5  -4  -1  118.34   17.23   0
  -4   3   2   24.59    9.57   0
  -4   5   4    7.43    7.93   0
  -3  -3  -1   13.92    8.54   0
 -13  -5   2   38.37   29.44   0
 -12  -6   1   32.90   30.85   0
 -12  -1   3   27.58   29.03   0
 -11  -4   1    4.03   26.42   0
 -10  -6   0   68.70   28.30   0
 -10   3   5   -3.10   21.70   0
  -9  -4   0  156.16   27.97   0
  -9   2   3  371.86   35.13   0
  -9   3   4  201.21   28.74   0
  -8  -9  -1   39.37   21.99   0
  -8  -3   0   98.99   23.08   0
  -7  -6  -1   98.47   18.93   0
  -7   2   2  105.03   20.60   0
 -13  -4   2    9.58   27.00   0
 -13  -2   3  174.15   38.73   0
 -12  -5   1   43.87   31.63   0
 -11  -9   0  124.80   36.72   0
 -11  -1   2  358.35   43.21   0
 -10  -5   0  309.28   39.79   0
 -10  -2   1  173.65   31.14   0
 -10   0   2   43.99   24.60   0
  -9  -1   1   47.93   22.71   0
  -9   1   2   55.10   25.09   0
  -9   4   5   -1.67   21.27   0
  -8 -11  -1    7.16   22.49   0
  -8 -10  -1    8.66   18.73   0
  -8  -8  -1  651.13   42.14   0
  -8   0   1 1164.05   52.86   0
  -6  -1   0 1292.74   45.51   0
  -6   1   1  622.02   32.37   0
  -5   6   6  118.03   14.98   0
  -4  -3  -1   18.22   10.86   0
 -13   0   4  -10.74   28.17   0
 -12  -2   2   14.23   27.67   0
 -12   0   3   60.51   32.58   0
 -12   1   4    9.11   27.59   0
 -12   2   5    8.62   29.45   0
 -11  -8   0   -3.81   26.34   0
 -11  -7   0  405.80   47.21   0
 -11  -3   1  105.24   33.03   0
 -11   1   3  322.13   41.89   0
 -11   2   4   -3.13   24.13   0
 -10   4   6  102.38   28.47   0
  -8 -12  -1    6.38   21.39   0
  -8  -7  -1   13.95   17.42   0
  -8   3   3   21.84   16.68   0
  -7  -5  -1  461.52   32.09   0
  -6  -4  -1   47.74   14.30   0
  -5   3   2   36.28   12.33   0
  -5   5   4  159.62   16.52   0
 -13  -6   1   77.39   35.01   0
 -13  -3   2   38.99   28.25   0
 -13  -1   3   65.75   32.28   0
 -12  -4   1  393.51   45.99   0
 -11  -6   0    3.58   25.89   0
 -11   3   5   10.62   24.02   0
 -10  -4   0  383.74   39.78   0
 -10   2   3   66.18   24.16   0
 -10   3   4   37.77   27.13   0
  -9 -10  -1  164.61   30.83   0
  -9  -9  -1   29.03   24.90   0
  -9  -3   0  232.40   31.04   0
  -8  -6  -1  418.12   34.41   0
  -8  -2   0  212.08   27.64   0
  -8   2   2   90.97   19.88   0
  -8   4   4   64.34   18.87   0
  -6   4   3   31.09   13.24   0
  -4   0   0 1034.41   32.37   0
 -12  -1   2   64.34   29.48   0
 -11  -5   0   -2.12   29.50   0
 -11  -2   1   37.36   28.67   0
 -11   0   2    6.99   26.00   0
 -10  -1   1   85.29   26.72   0
 -10   1   2  175.20   32.86   0
  -9 -11  -1   72.91   26.31   0
  -9  -8  -1   58.21   24.09   0
  -9  -7  -1   11.89   22.58   0
  -9   0   1    1.74   19.22   0
  -7  -1   0  185.15   22.74   0
  -7   1   1   89.57   18.38   0
  -6   3   2  243.79   22.41   0
  -6   6   6   56.04   14.07   0
  -5  -3  -1    5.68   10.28   0
  -4   2   1 1000.78   30.90   0
  -3 -10  -2   86.61   11.53   0
  -3  -9  -2  109.02   12.16   0
 -13  -5   1   16.19   26.59   0
 -13  -2   2  196.92   39.38   0
 -13   0   3   18.67   31.94   0
 -13   1   4   70.82   32.36   0
 -12  -8   0    1.08   27.42   0
 -12  -7   0   18.61   29.96   0
 -12  -3   1   85.13   31.38   0
 -12   1   3   10.11   28.65   0
 -12   2   4   56.60   33.96   0
 -10  -3   0  226.89   36.11   0
 -10   4   5  140.98   28.12   0
  -9  -2   0  555.26   43.35   0
  -9   3   3  272.05   30.39   0
  -9   5   6   30.93   20.14   0
  -8  -5  -1   65.05   20.64   0
  -8   5   5   27.49   18.78   0
  -7  -4  -1   -5.50   12.94   0
  -5   0   0    5.32   10.63   0
  -4 -10  -2  224.70   18.08   0
  -4  -9  -2   75.45   13.39   0
  -3  -8  -2   39.07    9.33   0
 -13  -4   1   22.27   29.34   0
 -12  -6   0   47.85   29.89   0
 -11  -4   0    5.29   26.21   0
 -11   2   3   -2.15   24.33   0
 -11   3   4   28.91   28.63   0
 -10 -10  -1  134.12   31.70   0
 -10  -9  -1  114.14   31.21   0
 -10  -8  -1   -0.58   25.69   0
  -9  -6  -1  173.02   27.81   0
  -9   2   2  279.69   31.41   0
  -9   4   4  -10.96   15.96   0
  -8  -1   0    9.53   15.99   0
  -8   1   1   62.66   18.99   0
  -7   4   3   -8.54   13.10   0
  -6  -3  -1  401.64   27.15   0
  -5   2   1 1569.40   43.52   0
  -4 -11  -2    3.90   10.37   0
  -4  -8  -2   29.99    9.90   0
  -4   6   5    2.42    7.54   0
  -3 -11  -2   32.57    9.00   0
 -13  -1   2   23.83   28.67   0
 -12  -5   0   33.41   30.67   0
 -12  -2   1   73.09   30.12   0
 -12   0   2   23.39   27.78   0
 -11  -1   1  545.69   47.55   0
 -11   1   2  336.68   39.00   0
 -10  -7  -1   81.67   26.96   0
 -10   0   1   61.46   26.65   0
  -9  -5  -1  108.18   25.00   0
  -8  -4  -1   66.14   18.97   0
  -7   3   2  790.71   38.36   0
  -7   5   4  350.54   26.87   0
  -7   6   6   27.41   13.79   0
  -6   0   0 1603.15   49.80   0
  -5 -10  -2  164.48   18.19   0
  -5  -9  -2  162.45   18.43   0
  -5  -8  -2   25.87   12.00   0
  -5   6   5  117.38   14.32   0
  -4  -7  -2   15.27   10.41   0
  -4  -2  -1  974.74   32.30   0
  -3  -7  -2  830.84   25.60   0
  -3  -2  -1  425.38   18.67   0
 -14  -2   2   31.94   29.28   0
 -13  -3   1    7.33   27.63   0
 -13   1   3   62.15   33.33   0
 -13   2   4  115.02   37.47   0
 -11  -3   0   48.03   28.26   0
 -11   4   5   -3.20   21.97   0
 -10  -6  -1   36.28   24.39   0
 -10  -2   0  222.57   34.46   0
 -10   3   3   68.89   23.26   0
 -10   4   4  244.41   34.13   0
  -9   1   1   11.05   22.74   0
  -9   5   5   61.48   22.35   0
  -8   4   3  117.27   22.64   0
  -7  -3  -1 1064.58   45.61   0
  -7   0   0    6.67   17.17   0
  -6 -10  -2   27.27   15.46   0
  -6  -9  -2  205.42   22.07   0
  -6   2   1  741.38   34.24   0
  -5 -11  -2   -6.38   11.44   0
  -5  -7  -2  276.30   21.38   0
  -5  -2  -1 1518.57   44.66   0
 -14  -4   1    9.22   27.34   0
 -13  -6   0  123.34   35.86   0
 -12  -4   0  578.91   52.31   0
 -12  -1   1   55.68   28.44   0
 -12   2   3   80.47   30.65   0
 -12   3   4   -5.29   28.72   0
 -11  -9  -1   63.54   28.46   0
 -11  -8  -1   -6.20   24.23   0
 -10  -5  -1  148.41   31.71   0
 -10   2   2   97.88   25.91   0
  -9  -4  -1   93.58   24.26   0
  -9  -1   0   38.14   21.96   0
  -8  -3  -1   62.53   23.05   0
  -8   3   2   46.87   16.64   0
  -7   2   1   47.47   15.50   0
  -6 -11  -2   -9.66   13.02   0
  -6  -8  -2  221.68   22.21   0
  -6   6   5   68.69   14.12   0
 -14  -3   1   36.13   31.64   0
 -14  -1   2   59.90   30.20   0
 -13  -2   1  179.99   37.49   0
 -13   0   2   15.59   27.38   0
 -12   1   2   50.45   28.73   0
 -11  -7  -1  348.28   41.21   0
 -11  -2   0   55.78   30.89   0
 -11   0   1   -4.10   22.75   0
 -11   3   3   47.17   27.67   0
 -10   5   5   47.17   23.85   0
  -8   0   0 1454.29   56.86   0
  -8   5   4   35.61   16.23   0
  -7 -10  -2   33.65   18.06   0
  -7  -9  -2   11.74   15.70   0
  -7  -8  -2   19.79   16.77   0
  -6  -7  -2   54.98   14.30   0
  -6  -2  -1  670.97   33.65   0
  -5  -6  -2  307.81   22.00   0
  -4  -6  -2    5.85    8.50   0
  -3  -6  -2  263.21   15.30   0
 -13  -4   0   14.22   29.83   0
 -12  -3   0   55.88   29.63   0
 -11  -6  -1   37.07   27.13   0
 -11   2   2   36.40   26.15   0
 -11   4   4    4.45   21.84   0
 -10  -4  -1  311.01   35.81   0
 -10  -1   0  250.60   33.85   0
 -10   1   1  122.32   27.18   0
  -9  -3  -1  261.16   33.65   0
  -9   3   2  116.08   23.74   0
  -9   4   3   31.43   18.08   0
  -8   2   1  103.12   20.17   0
  -7 -11  -2  252.17   26.11   0
  -7  -7  -2   31.02   17.28   0
  -7  -2  -1   42.15   15.90   0
  -7   6   5   16.23   12.76   0
  -6 -12  -2   38.95   14.45   0
  -6  -6  -2  192.05   21.16   0
 -14  -2   1   20.55   27.64   0
 -14   0   2  209.99   42.36   0
 -13  -1   1   39.73   29.06   0
 -13   2   3  110.42   33.52   0
 -12  -8  -1    1.23   26.30   0
 -12  -7  -1   32.26   28.86   0
 -12   0   1   26.58   27.75   0
 -11  -5  -1   16.20   25.92   0
  -9   0   0   -3.48   18.83   0
  -9   5   4  131.47   24.50   0
  -8 -11  -2    0.50   18.96   0
  -8 -10  -2  -18.36   16.87   0
  -8  -9  -2   57.34   19.47   0
  -8  -8  -2  451.95   35.33   0
  -7 -12  -2    7.29   16.16   0
  -5   1   0 1638.33   45.05   0
  -5   4   2   15.25   10.40   0
  -4   1   0  365.34   20.34   0
  -4   5   3   44.72    9.18   0
 -13  -3   0   14.42   27.37   0
 -13   1   2   46.15   30.97   0
 -12  -6  -1   44.78   28.00   0
 -12  -2   0   71.84   29.39   0
 -12   2   2   40.17   29.23   0
 -12   3   3   42.60   27.44   0
 -12   4   4  228.20   38.06   0
 -11  -4  -1   -7.32   27.02   0
 -11  -1   0  602.99   49.74   0
 -11   1   1  496.62   45.76   0
 -11   5   5  -13.12   22.40   0
 -10  -3  -1  139.03   31.59   0
 -10   3   2   86.18   24.45   0
 -10   4   3  289.73   33.46   0
  -9  -9  -2   19.92   21.87   0
  -9   2   1  341.82   33.44   0
  -8  -7  -2   18.21   17.62   0
  -8  -2  -1   95.06   20.91   0
  -7  -6  -2   55.14   15.47   0
  -6   1   0 1203.40   43.30   0
  -6   4   2    6.35    9.88   0
  -5  -5  -2  136.18   16.68   0
  -4  -5  -2   16.77    9.33   0
 -14  -4   0    0.79   27.96   0
 -14  -1   1  -11.08   27.66   0
 -13   0   1  -11.98   27.49   0
 -12  -5  -1   48.51   28.78   0
 -10   0   0   48.95   24.04   0
 -10   5   4  113.52   27.10   0
  -9 -11  -2   94.14   24.05   0
  -9 -10  -2  115.35   24.25   0
  -9  -8  -2   35.13   20.79   0
  -9  -7  -2   19.95   21.46   0
  -9  -2  -1  369.88   35.15   0
  -8  -6  -2  193.57   25.18   0
  -7  -5  -2  267.35   26.45   0
  -7   1   0  189.13   22.51   0
  -7   4   2   23.51   12.68   0
  -7   5   3  527.98   31.51   0
  -6  -5  -2  306.78   23.76   0
  -6  -1  -1  615.25   32.37   0
  -5  -1  -1 1100.96   37.92   0
  -4  -1  -1  180.04   15.78   0
 -14   1   2   14.03   27.97   0
 -13  -6  -1   74.01   33.84   0
 -13  -2   0  341.49   44.19   0
 -13   3   3   46.55   30.34   0
 -12  -1   0   53.14   27.95   0
 -12   1   1   87.63   30.77   0
 -11  -3  -1   95.62   29.93   0
 -11   3   2   34.78   24.87   0
 -11   4   3    5.96   22.97   0
 -10 -10  -2   71.46   25.94   0
 -10  -9  -2  106.53   28.05   0
 -10  -8  -2   -4.38   23.52   0
 -10   2   1  148.00   28.24   0
  -9  -6  -2  216.08   30.72   0
  -9   6   5   75.66   21.63   0
  -8   1   0    7.76   15.70   0
  -8   4   2   31.48   16.41   0
  -8   5   3   68.22   19.61   0
  -6   3   1  408.16   26.05   0
  -5   3   1   13.29    9.51   0
  -4   3   1    4.92    9.35   0
  -3  -5  -2   43.89    8.33   0
 -14  -3   0   56.63   30.39   0
 -13  -5  -1   87.89   34.62   0
 -13   2   2  166.36   36.01   0
 -12  -4  -1  418.15   45.76   0
 -11   0   0   26.95   26.69   0
 -11   5   4  -11.67   22.87   0
 -10  -7  -2   18.96   22.23   0
 -10  -2  -1  140.38   28.37   0
  -9   1   0   55.98   21.87   0
  -8  -5  -2   15.97   16.68   0
  -8  -1  -1   69.44   19.42   0
  -7   3   1 1037.58   43.24   0
  -6  -4  -2    6.04   13.67   0
  -6   6   4  191.95   17.90   0
  -5  -4  -2    7.58   11.44   0
  -5   6   4  326.31   18.68   0
  -3  -1  -1 1237.69   30.53   0
 -14  -2   0    8.17   29.02   0
 -14   0   1  275.15   41.62   0
 -13  -1   0   21.57   25.63   0
 -13   1   1   44.56   30.35   0
 -12  -3  -1   54.17   29.62   0
 -12   3   2   39.68   31.14   0
 -12   4   3  316.11   42.26   0
 -11  -9  -2   99.00   30.12   0
 -11  -8  -2   -2.53   26.35   0
 -11   2   1   66.71   26.06   0
 -10  -6  -2   27.51   22.77   0
 -10   6   5   14.41   19.24   0
  -9  -5  -2  137.48   25.21   0
  -9  -1  -1   37.73   21.19   0
  -9   4   2   67.00   20.36   0
  -9   5   3  135.47   23.02   0
  -8   3   1   50.67   18.82   0
  -8   6   4   75.65   18.22   0
  -7  -4  -2   14.92   13.61   0
  -4  -4  -2 1624.26   40.37   0
  -4   6   4    9.54    7.03   0
 -14   2   2   32.81   30.43   0
 -13  -4  -1   -4.91   27.54   0
 -12   0   0    5.00   25.44   0
 -12   5   4   84.01   29.60   0
 -11  -7  -2  298.65   38.07   0
 -11  -2  -1   18.45   26.87   0
 -10  -5  -2  139.46   30.24   0
 -10   1   0  194.35   30.96   0
 -10   4   2  256.23   31.05   0
 -10   5   3  146.31   28.86   0
  -9   3   1  281.75   30.68   0
  -8  -4  -2   24.03   17.76   0
 -14  -1   0   43.15   30.77   0
 -13  -3  -1   14.61   27.20   0
 -13   3   2   26.86   29.47   0
 -13   4   3   13.26   28.96   0
 -12  -2  -1   77.86   29.02   0
 -12   2   1   70.91   29.34   0
 -11  -6  -2   -4.49   23.74   0
 -11   1   0  556.92   46.28   0
 -10  -1  -1  118.24   27.64   0
 -10   3   1  150.29   27.78   0
  -9  -4  -2   57.90   21.83   0
  -9   6   4  238.85   27.50   0
  -7   0  -1   -3.30   13.70   0
  -7   2   0  126.63   19.78   0
  -6   0  -1  483.84   29.25   0
  -6   2   0  865.68   36.96   0
  -5   2   0 1744.86   46.77   0
 -14  -4  -1   -3.93   26.84   0
 -14   1   1   19.85   26.06   0
 -13   0   0   23.26   27.35   0
 -13   2   1  196.34   39.30   0
 -12  -7  -2    4.43   25.15   0
 -12  -6  -2   10.82   30.01   0
 -11  -5  -2   10.60   24.27   0
 -11  -1  -1  475.06   43.88   0
 -11   4   2    5.22   22.36   0
 -11   5   3    4.63   24.33   0
 -10  -4  -2  252.16   32.50   0
 -10   6   4   23.50   21.08   0
  -9   2   0  594.39   43.07   0
  -8  -3  -2   42.96   18.73   0
  -8   0  -1 1184.53   51.99   0
  -8   2   0  199.77   25.99   0
  -7  -3  -2  799.31   39.76   0
  -6  -3  -2  260.65   22.57   0
  -5  -3  -2   39.80   13.32   0
  -5   0  -1    4.12   10.72   0
  -3  -4  -2   24.85    7.81   0
 -13  -2  -1  220.08   38.12   0
 -12   1   0   75.45   30.35   0
 -11   3   1   82.86   28.13   0
  -9  -3  -2  108.99   25.72   0
  -9   0  -1   16.75   20.00   0
  -4   2   0 2383.90   47.57   0
 -10   8  -1    2.49   11.94   0
  -8  10  -1  -12.56   19.61   0
  -7   6   0  129.73   14.80   0
  -6   7   0  143.66   18.08   0
  -6  11  -1    0.21   20.10   0
  -4   8   0   23.11   16.34   0
  -3   8   0  112.60   19.26   0
  -2   8   0  192.97   25.37   0
   0   7   0   -1.49   16.20   0
   0  11  -1  -16.71   22.22   0
   1  13  -2   58.12   31.21   0
   2  10  -1  124.42   32.01   0
   3   9  -1  257.95   32.51   0
   3  12  -2   63.26   31.93   0
   4  11  -2   -6.51   25.80   0
   4  13  -3  -20.10   25.26   0
   5   5  -1  118.55   16.80   0
   5  10  -2  124.49   31.77   0
   7   6  -2   33.61   14.65   0
   7  10  -3   40.17   27.88   0
   8   8  -3  455.49   39.65   0
   9   2  -3  404.15   19.97   0
   9   3  -3  284.57   20.02   0
   9   4  -3   30.20   13.97   0
   9   9  -4   26.50   27.04   0
  10   6  -4   34.24   20.27   0
  -7  11  -1  323.51   35.89   0
  -5   8   0   33.07   16.00   0
  -4  12  -1  486.93   47.81   0
  -3  12  -1   63.27   32.42   0
  -2  12  -1   73.12   31.72   0
  -2  14  -2   23.07   31.25   0
  -1   8   0    6.47   14.59   0
  -1  14  -2   54.35   33.91   0
   1   6   0 1240.04   44.46   0
   1  11  -1  501.36   45.70   0
   2  13  -2  193.12   40.06   0
   4   8  -1   73.34   20.79   0
   5   6  -1  382.12   28.39   0
   6   9  -2  186.74   31.80   0
   7   7  -2   14.36   19.66   0
   9   5  -3  126.56   20.29   0
  10   7  -4   11.66   20.41   0
  -5  12  -1   30.99   25.51   0
  -3   9   0  246.83   30.05   0
  -1  12  -1   56.91   29.56   0
   0   8   0 1408.75   55.09   0
   0  14  -2  137.52   35.91   0
   1   7   0  214.87   23.87   0
   2   4   0 2386.61   49.94   0
   2   5   0 1683.60   48.01   0
   3  10  -1  140.45   32.87   0
   4  12  -2  265.99   42.17   0
   5   7  -1  455.80   35.65   0
   5  11  -2  -32.96   26.43   0
   6  12  -3    6.27   29.06   0
   7  11  -3  422.05   48.78   0
   8   9  -3   17.60   24.05   0
   9   6  -3  253.81   26.70   0
  -8   5   0   28.13    8.52   0
  -8  11  -1   18.71   21.60   0
  -6   8   0  460.73   29.60   0
  -6  12  -1   27.33   24.62   0
  -4   9   0  166.22   24.25   0
  -2   9   0  577.01   38.63   0
  -1   9   0   46.82   20.72   0
   0  12  -1   32.25   28.01   0
   1  14  -2   35.62   29.22   0
   2   3   0  413.95   19.39   0
   2   6   0  851.60   38.21   0
   2  11  -1   16.24   27.33   0
   3  13  -2   45.06   30.87   0
   4   9  -1  126.24   27.12   0
   6  10  -2   21.23   26.35   0
   7   8  -2   38.01   22.14   0
   9   7  -3   13.99   19.57   0
 -10   9  -1  104.13   17.96   0
  -7  12  -1   38.92   26.15   0
  -5   9   0  223.33   25.54   0
  -4  13  -1    4.07   28.53   0
  -3  13  -1   11.18   26.77   0
  -2  13  -1  184.18   37.35   0
   0   9   0    0.64   18.66   0
   1   8   0    7.69   16.05   0
   1  12  -1   61.64   29.25   0
   2   7   0  131.98   23.06   0
   2  14  -2   11.45   28.03   0
   5   8  -1   37.13   20.58   0
   7   9  -2   33.73   27.05   0
   8  10  -3  -12.57   24.01   0
   9   8  -3   51.37   25.23   0
  -8   6   0  477.11   22.29   0
  -6   9   0  336.98   30.05   0
  -5  13  -1   99.15   31.07   0
  -4  10   0  415.65   35.75   0
  -3  10   0  184.52   28.26   0
  -2  10   0  232.71   30.86   0
  -1  10   0  229.88   33.89   0
  -1  13  -1   10.33   29.08   0
   0  13  -1   -8.10   26.16   0
   2  12  -1   78.50   30.45   0
   3  11  -1   81.30   31.00   0
   4  10  -1  320.08   37.92   0
   4  13  -2   31.40   30.10   0
   5  12  -2   53.83   31.38   0
   6   4  -1   45.68   12.93   0
   6   5  -1  397.93   27.55   0
   6  11  -2  -14.94   25.21   0
   8   3  -2   37.23   11.32   0
   8   4  -2   41.28   13.11   0
   8   5  -2   27.40   13.05   0
   8   6  -2  222.49   25.77   0
  -9  11  -1   87.32   23.91   0
  -8   7   0   86.62   14.29   0
  -8  12  -1   -6.54   22.40   0
  -6  13  -1  143.86   32.80   0
  -5  10   0  324.78   32.09   0
   0  10   0   35.48   23.07   0
   1   9   0   31.63   21.25   0
   1  13  -1   48.17   30.00   0
   2   8   0  202.48   27.22   0
   3   4   0   -9.40   11.03   0
   3   5   0   98.57   15.78   0
   3   6   0  872.08   39.53   0
   5   9  -1   88.60   25.48   0
   6   3  -1  415.59   21.37   0
   6   6  -1   88.73   17.57   0
   6   7  -1   69.36   22.47   0
   7  10  -2   39.84   26.73   0
   8   7  -2   31.40   18.40   0
   8  11  -3   -2.03   27.60   0
   9   9  -3   38.03   24.53   0
 -10  10  -1  137.37   22.06   0
  -7   9   0   10.05   14.83   0
  -6  10   0   33.91   20.57   0
  -4  11   0  -14.09   22.19   0
  -4  14  -1    1.04   27.09   0
  -3  11   0   73.77   24.92   0
  -3  14  -1   22.61   29.38   0
  -2  11   0   79.43   26.22   0
  -2  14  -1   25.49   30.34   0
  -1  11   0  618.65   49.71   0
  -1  14  -1   22.93   30.30   0
   1  10   0  266.63   34.19   0
   2   9   0  631.84   43.90   0
   2  13  -1  219.19   41.62   0
   3   7   0 1905.22   61.71   0
   3  12  -1   57.66   29.91   0
   4  11  -1  -12.88   25.49   0
   5  10  -1  111.50   28.72   0
   5  13  -2   46.41   30.91   0
   6   8  -1  405.29   37.63   0
   6  12  -2   20.39   29.34   0
   8   8  -2  433.89   37.49   0
   9  10  -3   96.24   33.13   0
  11   4  -4   -0.01   12.13   0
  11   5  -4    6.08   14.79   0
  11   6  -4    5.38   17.72   0
  -5  11   0   15.20   24.46   0
   0  11   0  -17.82   21.71   0
   0  14  -1  275.62   43.58   0
   3   3   0  604.11   23.56   0
   3   8   0  136.16   25.02   0
   7  11  -2  271.12   39.96   0
   8   2  -2   73.52   10.47   0
   8   9  -2   20.60   26.61   0
  10   5  -3  113.35   19.30   0
  10   6  -3   20.38   18.35   0
  10   7  -3   28.79   20.80   0
  11   7  -4  367.55   33.91   0
  -7  10   0   89.85   21.77   0
  -6  11   0   21.19   23.33   0
  -3  12   0   91.76   32.78   0
  -2  12   0   39.39   27.72   0
  -1  12   0   83.56   32.48   0
   1  11   0  640.23   50.00   0
   1  14  -1   18.80   27.61   0
   2  10   0  224.57   33.18   0
   3   9   0  235.44   31.36   0
   3  13  -1   41.23   30.85   0
   4  12  -1  445.22   47.43   0
   5  11  -1   22.85   27.07   0
   6   2  -1  651.80   22.21   0
   6   9  -1  188.90   30.35   0
  10   4  -3  288.35   22.16   0
  10   8  -3   -3.17   21.76   0
  -5  12   0   75.46   29.61   0
  -4  12   0  565.18   47.39   0
   0  12   0    1.89   26.64   0
   2  11   0   71.61   31.83   0
   2  14  -1   22.17   28.17   0
   4   5   0   15.42   11.80   0
   4   6   0   23.76   14.33   0
   4   7   0   18.41   15.98   0
   6  10  -1   47.00   26.98   0
   7   6  -1   75.60   19.08   0
   7  12  -2    6.44   27.91   0
   8  10  -2  -10.35   24.30   0
  10   3  -3   80.35   13.77   0
  10   9  -3  126.57   30.96   0
  -9   6   0  303.85   16.70   0
  -9   7   0    4.01   10.22   0
  -7  11   0  292.23   34.49   0
  -3  13   0    9.77   28.73   0
  -2  13   0  338.22   44.87   0
   1  12   0   74.61   31.13   0
   3  10   0  202.45   32.75   0
   3  14  -1   49.09   30.66   0
   4   4   0 5037.72   76.05   0
   4   8   0   53.31   19.69   0
   4  13  -1   -8.80   27.49   0
   5  12  -1   31.78   30.38   0
   7   5  -1  400.15   26.74   0
   7   7  -1   48.63   18.76   0
   7   8  -1   14.12   22.38   0
   8  11  -2   18.17   31.88   0
   9   5  -2  133.33   19.27   0
   9   6  -2  195.11   24.76   0
   9   7  -2    6.52   18.83   0
  -9   8   0   87.28   15.14   0
  -8  10   0    1.23   16.27   0
  -6  12   0   85.40   26.13   0
  -4  13   0   33.76   26.93   0
  -1  13   0    9.07   28.37   0
   0  13   0    6.94   27.34   0
   2  12   0   86.46   30.60   0
   3  11   0   73.88   30.67   0
   4   9   0  143.23   28.25   0
   6  11  -1   30.88   28.06   0
   7   4  -1   -7.63   10.07   0
   7   9  -1    4.82   20.67   0
   9   4  -2   72.62   15.59   0
   9   8  -2   58.05   22.79   0
   9   9  -2   10.17   25.42   0
  -7  12   0   27.69   24.35   0
  -5  13   0   79.51   28.94   0
  -3   6   1  439.66   25.36   0
  -3   7   1 1114.87   42.76   0
  -3   8   1   59.19   18.81   0
  -2   6   1  661.48   31.46   0
  -2   7   1   43.50   14.64   0
  -2   8   1  120.49   20.30   0
  -1   6   1  642.31   32.04   0
  -1   7   1  101.37   18.11   0
  -1   8   1   53.66   20.40   0
   1  13   0   34.66   29.06   0
   4  10   0  437.84   42.09   0
   4  14  -1    1.42   27.80   0
   5   6   0  689.83   37.95   0
   5   7   0  534.69   36.85   0
   5  13  -1   75.96   33.12   0
   6  12  -1   24.37   29.98   0
   7  10  -1   81.15   28.89   0
   9  10  -2  101.41   32.96   0
  -9   9   0    5.34   12.38   0
  -8  11   0    0.69   18.57   0
  -6  13   0  136.75   31.09   0
  -4   6   1   34.06   12.40   0
  -4   7   1   -3.02   10.10   0
  -4   8   1   65.03   15.71   0
  -4  14   0  -28.50   26.11   0
  -3   5   1    9.37    8.44   0
  -3   9   1  246.99   28.14   0
  -3  14   0    9.27   27.48   0
  -2   5   1 1525.91   41.48   0
  -2   9   1  368.40   32.27   0
  -2  14   0   36.22   30.87   0
  -1   5   1 1129.16   37.20   0
  -1   9   1   11.55   18.60   0
  -1  14   0   56.29   33.28   0
   0   6   1  459.65   28.55   0
   0   7   1   -1.22   13.40   0
   0   8   1 1248.94   52.58   0
   0  14   0  246.41   41.82   0
   2  13   0  376.94   46.37   0
   3  12   0   86.41   31.32   0
   4   3   0    0.54    7.59   0
   4  11   0  -10.18   25.99   0
   5   5   0   52.48   14.08   0
   5   8   0    5.50   18.98   0
   5   9   0  231.42   32.11   0
   7   3  -1 1035.92   32.50   0
   7  11  -1  305.32   42.52   0
  -5   7   1  429.18   26.69   0
  -5   8   1   82.01   17.60   0
  -4   5   1  122.69   13.73   0
  -4   9   1   91.30   19.12   0
  -3  10   1  133.13   25.48   0
  -2  10   1  144.86   28.38   0
  -1  10   1   90.76   25.09   0
   0   5   1   -4.41    9.94   0
   0   9   1  -22.30   17.54   0
   1   7   1  110.15   19.88   0
   1   8   1   79.01   20.27   0
   1  14   0   14.23   29.15   0
   3  13   0   29.34   31.56   0
   4  12   0  516.52   51.45   0
   5  10   0  353.72   39.47   0
   6  13  -1   79.59   35.08   0
   8   6  -1  444.27   32.91   0
   8   7  -1  -24.58   19.58   0
   8   8  -1  619.73   44.25   0
   9   3  -2  117.00   14.38   0
   9  11  -2   65.58   30.26   0
  10   2  -3   68.69    9.86   0
  11   6  -3   28.06   17.91   0
  11   7  -3  402.75   34.05   0
  11   8  -3   12.13   21.28   0
  -8  12   0   14.94   21.46   0
  -5   9   1  142.36   23.82   0
  -4  10   1  291.74   31.09   0
  -3  11   1   60.67   26.89   0
  -2   4   1  972.70   29.45   0
  -2  11   1   19.10   22.29   0
  -1   4   1  192.12   16.62   0
  -1  11   1  548.84   45.51   0
   0  10   1   60.01   24.40   0
   1   6   1  660.76   34.27   0
   1   9   1    6.62   20.09   0
   2  14   0   41.89   29.30   0
   5   4   0   27.17   10.81   0
   5  11   0    5.97   27.08   0
   7  12  -1   15.62   28.80   0
   8   5  -1   69.58   16.96   0
   8   9  -1   34.84   24.02   0
   8  10  -1    3.53   27.55   0
  10   7  -2   39.50   21.04   0
  10   8  -2    7.09   21.72   0
  11   5  -3   -6.45   13.36   0
  -6   8   1  433.36   28.81   0
  -5  10   1  121.25   23.42   0
  -4  11   1    4.07   19.73   0
  -3   4   1   17.94    7.32   0
   0  11   1   -2.89   22.72   0
   1   5   1 1147.96   39.91   0
   1  10   1   93.95   26.82   0
   2   7   1   33.39   16.63   0
   2   8   1  142.77   25.19   0
   2   9   1  388.93   37.03   0
   3  14   0    6.94   27.83   0
   4  13   0   28.70   29.66   0
   5  12   0   51.58   31.89   0
   6   6   0  280.50   27.31   0
   6   7   0  117.85   22.61   0
   6   8   0  526.60   39.94   0
   6   9   0  304.74   35.40   0
   8  11  -1    5.61   30.44   0
  10   6  -2   29.68   18.22   0
  10   9  -2  111.46   27.28   0
  -6   9   1  188.14   24.23   0
  -5  11   1   -1.92   23.00   0
  -4  12   1  364.01   42.64   0
  -3  12   1   46.56   26.59   0
  -2  12   1   57.91   28.86   0
  -1  12   1   71.79   29.65   0
   0   4   1  220.27   17.22   0
   0  12   1   12.95   26.52   0
   1  11   1  448.24   43.96   0
   2   6   1  681.03   35.56   0
   2  10   1  180.86   31.41   0
   6  10   0   28.24   26.39   0
  10   5  -2  162.31   21.17   0
  10  10  -2   92.11   28.44   0
  11   4  -3   10.27   12.44   0
 -10   7   0   53.69   10.21   0
 -10   8   0   -3.38    9.19   0
  -6  10   1   33.25   19.14   0
  -5  12   1   42.56   27.59   0
  -3  13   1  -19.30   27.43   0
  -2  13   1  216.44   38.06   0
  -1  13   1   18.42   28.06   0
   0  13   1   24.17   30.89   0
   1   4   1  198.06   18.61   0
   1  12   1   62.61   30.79   0
   2   5   1 1459.93   45.91   0
   2  11   1  -15.50   25.66   0
   3   7   1 1039.62   47.64   0
   3   8   1   38.62   18.98   0
   3   9   1  250.54   32.57   0
   3  10   1  143.22   30.29   0
   4  14   0    9.71   27.72   0
   5   3   0   98.51   13.08   0
   5  13   0   55.78   31.87   0
   6   5   0  615.70   32.42   0
   6  11   0   -6.35   26.32   0
   8   4  -1   44.15   13.18   0
   8  12  -1  -23.77   26.29   0
  -6  11   1   10.06   19.67   0
  -4  13   1    3.56   25.99   0
   1  13   1   31.45   28.83   0
   2  12   1   76.23   30.19   0
   3   6   1  419.97   29.77   0
   3  11   1   96.07   32.23   0
   6  12   0   91.33   33.50   0
   7   2  -1   40.21    8.88   0
   7   7   0   36.29   21.26   0
   7   8   0   85.70   23.42   0
   7   9   0    0.15   20.89   0
   7  10   0   69.24   32.51   0
   9   7  -1   -9.28   15.44   0
   9   8  -1   41.88   22.31   0
   9   9  -1   49.69   24.89   0
   9  10  -1  109.16   30.71   0
  -7   7   1   30.14   12.00   0
  -7  10   1   72.95   21.59   0
  -6  12   1   32.00   24.80   0
  -5  13   1   85.38   28.33   0
  -3  14   1   15.18   28.04   0
  -2  14   1   26.86   29.70   0
  -1  14   1   10.50   29.33   0
   0  14   1  223.03   40.90   0
   2  13   1  191.93   38.48   0
   3  12   1   27.93   27.96   0
   4   7   1    7.69   15.29   0
   4   8   1   62.45   22.43   0
   4   9   1  102.42   26.58   0
   4  10   1  313.21   38.30   0
   6   4   0   18.03   12.19   0
   6  13   0  115.72   35.20   0
   7  11   0  305.14   41.56   0
   9   2  -2  286.82   15.45   0
   9   6  -1  207.43   24.95   0
   9  11  -1   60.45   30.19   0
  10   4  -2  240.53   20.60   0
  -7  11   1  305.47   32.81   0
  -6   5   1  363.37   17.63   0
  -6  13   1  128.86   32.22   0
  -4  14   1   26.75   28.43   0
   0   3   1   -6.65    7.42   0
   1  14   1   25.38   30.06   0
   2   4   1  936.98   33.82   0
   2  14   1   47.18   31.84   0
   3   5   1   18.10   12.60   0
   3  13   1   19.80   29.05   0
   4   6   1   64.55   19.37   0
   4  11   1   -4.78   26.58   0
   7   6   0  153.09   21.03   0
   7  12   0   11.41   29.28   0
  11   7  -2  236.80   28.44   0
  11   8  -2    9.78   21.00   0
  11   9  -2   82.62   25.13   0
  -7   6   1   81.13   11.52   0
  -7  12   1    8.11   23.73   0
   3  14   1   21.61   30.70   0
   4  12   1  455.11   48.56   0
   5   8   1   61.69   22.88   0
   5   9   1  115.72   27.59   0
   5  10   1  156.69   31.78   0
   7   5   0  473.24   30.26   0
   8   3  -1   61.42   11.35   0
   8   9   0   84.69   30.19   0
   9   5  -1   97.56   17.87   0
   1   3   1 1286.11   33.46   0
   4  13   1    1.53   26.68   0
   5   7   1  425.07   34.50   0
   5  11   1   -6.16   26.05   0
   5  12   1   48.73   31.26   0
   8   8   0  973.76   53.31   0
   8  10   0   -5.08   24.24   0
   8  11   0   11.26   26.83   0
  10   8  -1    9.11   23.34   0
  10   9  -1  168.27   30.20   0
  10  10  -1  152.37   31.81   0
  11   6  -2    8.00   16.05   0
  -8   8   1  588.71   29.03   0
  -8  11   1   -7.60   18.35   0
  -2   9   2  326.64   32.31   0
  -2  10   2   96.77   25.14   0
  -1   9   2   51.25   21.42   0
  -1  10   2  151.53   28.53   0
  -1  11   2  310.13   40.10   0
   0   9   2   11.47   19.84   0
   0  10   2   48.19   24.21   0
   3   4   1   33.42   11.87   0
   4   5   1  112.58   17.52   0
   4  14   1    6.67   27.19   0
   5   6   1  372.81   31.15   0
   5  13   1   97.60   34.48   0
   8   7   0   64.51   20.11   0
   8  12   0   18.65   29.35   0
  10   7  -1   79.85   22.04   0
  -8  12   1    5.98   20.42   0
  -3   8   2   47.02   19.55   0
  -3   9   2  107.46   22.32   0
  -3  10   2   68.69   22.41   0
  -3  11   2   50.60   24.62   0
  -2   8   2   93.36   19.41   0
  -2  11   2    4.30   23.52   0
  -2  12   2   65.38   28.84   0
  -1   8   2   17.27   17.60   0
  -1  12   2   64.70   29.26   0
   0   8   2  629.80   39.93   0
   0  11   2    5.68   25.80   0
   0  12   2   -8.20   25.71   0
   1   9   2   45.47   22.94   0
   1  10   2  128.70   30.76   0
   1  11   2  338.46   41.92   0
   5   2   0 1641.42   34.62   0
   6   3   0  869.19   30.22   0
   6   8   1  398.50   37.03   0
   6   9   1  176.03   30.67   0
   6  10   1   12.32   26.21   0
   6  11   1    7.36   27.01   0
   6  12   1    3.91   30.18   0
   8   6   0  463.73   33.93   0
   9   4  -1  133.68   16.59   0
  10   3  -2   80.16   12.59   0
  11   5  -2   13.46   13.56   0
  -8   7   1   13.68    9.78   0
  -4   9   2   91.30   20.35   0
  -4  10   2  229.26   28.79   0
  -4  11   2    5.01   21.85   0
  -3  12   2   51.59   28.12   0
  -2   7   2  121.20   19.12   0
  -2  13   2  168.34   35.61   0
  -1   7   2   80.18   17.87   0
  -1  13   2   56.67   30.27   0
   0   7   2    7.50   14.11   0
   0  13   2    7.53   28.47   0
   1   8   2    7.80   17.15   0
   1  12   2   13.32   28.20   0
   2   3   1  421.34   21.21   0
   2   9   2  343.47   36.49   0
   2  10   2   96.76   28.40   0
   2  11   2   18.93   28.30   0
   6   7   1   94.84   22.41   0
   6  13   1  126.47   36.04   0
   7   4   0   41.55   11.60   0
   9   9   0    2.13   26.54   0
   9  10   0  174.88   34.26   0
   9  11   0  113.44   36.92   0
  10   6  -1   15.62   14.94   0
  -5  10   2  146.61   26.38   0
  -5  11   2    6.41   22.83   0
  -4   8   2   63.74   15.89   0
  -4  12   2  305.76   37.94   0
  -4  13   2   19.25   29.17   0
  -3   7   2  751.43   36.66   0
  -3  13   2   65.60   30.19   0
  -2  14   2   28.85   29.14   0
  -1  14   2   20.68   30.31   0
   0  14   2  143.32   37.90   0
   1   7   2   63.95   18.29   0
   1  13   2   36.08   29.01   0
   1  14   2   42.79   32.83   0
   2   8   2   85.43   23.48   0
   2  12   2   63.92   27.87   0
   2  13   2  209.07   39.32   0
   3   9   2   89.68   26.76   0
   3  10   2   66.56   27.41   0
   3  11   2   23.60   27.35   0
   4   4   1 2666.42   58.72   0
   5   5   1  107.64   17.56   0
   7   9   1    0.11   25.52   0
   7  10   1   74.78   30.06   0
   7  11   1  340.67   43.45   0
   8   5   0   17.72   15.32   0
   9   8   0   59.06   23.96   0
  11   9  -1   91.33   28.44   0
  -9   9   1   31.04   13.12   0
  -9  10   1  142.12   19.72   0
  -5   9   2  147.46   22.01   0
  -5  12   2   58.46   25.05   0
  -4   7   2   16.19   13.84   0
  -2   6   2  270.03   22.52   0
  -1   6   2  413.68   27.71   0
   0   6   2  625.97   34.13   0
   2   7   2  163.67   24.85   0
   2  14   2   30.64   28.61   0
   3   8   2   21.02   20.80   0
   3  12   2   72.16   31.30   0
   3  13   2   24.70   27.29   0
   6   6   1   87.28   18.72   0
   7   8   1    8.11   19.94   0
   7  12   1   18.51   29.60   0
   9   7   0   23.73   17.99   0
  10   5  -1  116.95   18.60   0
  11   8  -1    9.74   23.42   0
  12   7  -2   32.04   19.84   0
  -8   6   1  434.22   19.08   0
  -6  10   2   20.73   18.65   0
  -6  11   2   10.05   21.37   0
  -5   8   2   37.56   13.66   0
  -5  13   2   36.39   26.13   0
  -3   6   2  250.70   20.99   0
   1   6   2  385.09   28.78   0
   3   3   1    9.94    9.05   0
   3   7   2  762.91   43.91   0
   4   9   2   92.58   28.66   0
   4  10   2  232.83   35.65   0
   4  11   2   20.44   26.34   0
   4  12   2  327.62   43.93   0
   4  13   2   24.60   30.05   0
   7   7   1   20.73   21.71   0
  11   4  -2    7.18   11.92   0
  11   7  -1  301.18   31.15   0
  -9   8   1   43.58   11.92   0
  -6   9   2  217.45   25.02   0
  -6  12   2   22.08   21.63   0
   2   6   2  259.41   25.35   0
   4   8   2   36.81   21.99   0
   5  10   2  180.85   37.05   0
   5  11   2  -13.63   25.68   0
   5  12   2   57.14   32.74   0
   6   5   1  371.59   28.66   0
   8   2  -1  101.40   11.01   0
   8   9   1   36.86   27.51   0
   8  10   1    5.25   25.72   0
   8  11   1   -0.01   26.40   0
   8  12   1   -1.58   27.94   0
   9   6   0  319.75   28.64   0
  10   9   0  151.93   32.63   0
  10  10   0  198.58   34.57   0
  12   6  -2   36.03   16.90   0
  -6   8   2  207.24   21.79   0
  -5   7   2  267.53   21.97   0
  -4   6   2   13.12   11.61   0
  -2   5   2  496.36   27.01   0
  -1   5   2  435.31   25.86   0
   0   5   2   -2.23   11.03   0
   3   6   2  238.33   25.22   0
   4   7   2   19.83   17.27   0
   5   4   1  111.54   15.85   0
   5   9   2  118.54   28.78   0
   5  13   2   17.96   27.66   0
   7   3   0 1853.76   44.54   0
   7   6   1   91.41   22.57   0
   8   4   0   34.86   13.42   0
   8   8   1  633.35   46.59   0
   9   3  -1  238.29   16.88   0
  10   8   0   16.11   23.26   0
  -7  10   2   44.24   18.87   0
  -7  11   2  304.08   32.75   0
  -7  12   2   17.13   21.71   0
   1   5   2  430.07   27.64   0
   4   3   1   29.91   12.02   0
   5   8   2   28.69   22.03   0
   6   2   0  828.97   25.78   0
   6  10   2   21.61   29.43   0
   6  11   2   -4.16   27.32   0
   6  12   2   36.94   29.54   0
  10   7   0   64.56   22.40   0
  11   6  -1   11.87   16.53   0
  -3   5   2   45.30   10.98   0
  -1  11   3  372.55   43.38   0
  -1  12   3   24.46   29.15   0
   0  11   3    5.06   27.62   0
   0  12   3   20.97   29.74   0
   2   5   2  488.80   30.02   0
   4   6   2   14.57   15.56   0
   5   7   2  306.35   30.97   0
   6   9   2  191.94   32.63   0
   8   7   1   13.55   18.05   0
   9   5   0  223.19   23.51   0
   9  10   1  146.27   33.56   0
   9  11   1   51.04   30.37   0
  10   4  -1  336.50   23.01   0
  12   8  -1   -4.72   19.16   0
  -9   7   1    3.50    7.92   0
  -2  10   3   69.84   24.33   0
  -2  11   3  -19.75   22.61   0
  -2  12   3   77.47   29.84   0
  -2  13   3  135.80   34.08   0
  -1  10   3  157.64   29.63   0
  -1  13   3   81.26   32.49   0
   0   9   3   -8.34   23.54   0
   0  10   3   49.45   24.93   0
   0  13   3    5.81   28.99   0
   1  10   3  127.69   30.15   0
   1  11   3  318.44   41.61   0
   1  12   3   20.33   27.18   0
   1  13   3   64.65   31.48   0
   2  11   3   21.20   27.26   0
   2  12   3  104.46   32.84   0
   3   5   2   41.78   17.63   0
   6   4   1   57.57   15.41   0
   6   8   2  219.76   31.58   0
   7   5   1  476.98   31.86   0
   7  11   2  297.72   44.26   0
   7  12   2   22.31   32.68   0
   9   9   1   -3.18   23.38   0
  11   9   0  114.47   30.66   0
  12   5  -2   49.45   14.54   0
  -4   5   2   11.41    9.65   0
  -3  10   3   88.83   24.01   0
  -3  11   3   17.91   24.28   0
  -3  12   3    8.10   25.68   0
  -3  13   3   19.55   28.01   0
  -2   9   3  402.86   36.02   0
  -1   9   3   40.14   21.67   0
   1   9   3   15.30   22.60   0
   2   9   3  394.31   41.84   0
   2  10   3   97.93   29.54   0
   2  13   3  174.01   35.89   0
   3  11   3   30.01   27.24   0
   3  12   3    0.26   27.05   0
   3  13   3   52.95   32.02   0
   7   9   2   19.55   27.82   0
   7  10   2   52.34   28.92   0
   8   6   1  429.78   34.55   0
   9   8   1   49.93   23.59   0
  10   6   0   30.47   17.90   0
  11   5  -1  -12.53   13.01   0
  11   8   0   -9.95   21.50   0
  12   7  -1   11.12   19.41   0
  -4  10   3  310.41   34.78   0
  -4  11   3    5.33   21.90   0
  -4  12   3  324.06   38.97   0
  -4  13   3   22.67   26.26   0
  -3   9   3  285.07   30.66   0
  -2   8   3   70.44   23.27   0
  -1   4   2  110.12   14.17   0
  -1   8   3   86.83   21.27   0
   0   4   2  335.17   22.02   0
   0   8   3 1302.08   58.05   0
   1   4   2  127.61   16.34   0
   1   8   3   80.13   23.88   0
   3   9   3  271.79   38.76   0
   3  10   3   68.74   30.55   0
   4   5   2    9.88   16.48   0
   4  11   3  -13.40   22.83   0
   4  12   3  327.57   44.76   0
   4  13   3    6.10   29.18   0
   5   3   1   11.10   11.03   0
   5   6   2  330.53   30.64   0
   6   7   2   52.49   21.55   0
  10  10   1  174.99   36.13   0
  -4   9   3   30.24   20.71   0
  -2   4   2  567.79   25.05   0
   2   4   2  543.98   28.91   0
   2   8   3   51.17   23.12   0
   4  10   3  298.78   40.82   0
   7   8   2   29.84   22.05   0
   8   3   0   96.90   14.17   0
   8  10   2  -16.99   24.29   0
   8  11   2   31.71   29.63   0
   9   4   0  124.03   17.22   0
   9   7   1   -0.54   17.59   0
  10   9   1  103.92   31.44   0
  11   3  -2   32.51    9.44   0
  11   7   0  333.01   33.24   0
  -8   9   2   46.80   14.37   0
  -5  10   3  137.61   26.55   0
  -5  11   3    6.38   20.34   0
  -3   8   3   28.55   17.12   0
  -1   7   3   12.97   16.99   0
   0   7   3   10.60   17.51   0
   1   7   3   28.48   17.65   0
   3   2   1  436.80   19.55   0
   3   8   3   30.53   22.37   0
   4   9   3    8.69   23.73   0
   5  10   3  163.76   35.36   0
   5  11   3  -12.64   25.26   0
   5  12   3   91.98   30.74   0
   6   6   2  188.94   25.95   0
   7   7   2    9.60   22.37   0
   8   5   1   78.53   18.51   0
   8   9   2   37.90   26.96   0
  10   5   0  303.78   26.35   0
  12   6  -1   25.53   16.79   0
  -7   7   2   29.59   11.28   0
  -6  12   3   -4.26   22.51   0
  -4   8   3  128.13   22.92   0
  -3   4   2   27.54    9.86   0
  -2   7   3  125.92   20.38   0
   2   7   3  104.25   22.46   0
   3   4   2   22.57   12.65   0
   4   8   3  119.86   27.86   0
   5   5   2  153.52   21.05   0
   5   9   3  161.32   32.02   0
   6  11   3    5.07   28.91   0
   6  12   3   29.08   30.10   0
   7   4   1    4.89   10.52   0
   8   8   2  364.79   40.92   0
   9   6   1  186.53   26.67   0
   9  11   2   79.34   33.59   0
  10   8   1   -4.61   20.70   0
  -6  11   3    9.91   21.66   0
  -5   9   3  146.24   22.93   0
  -3   7   3  901.38   41.71   0
   3   7   3  918.99   50.17   0
   6   3   1  414.24   24.27   0
   6  10   3   19.28   27.71   0
   7   2   0  108.83   11.36   0
   9  10   2   92.18   31.49   0
  10   3  -1  125.49   14.24   0
  11   6   0    4.96   16.68   0
  12   8   0    4.02   21.33   0
  -8   8   2  385.00   23.57   0
  -6  10   3   30.36   20.27   0
  -1   6   3  450.69   30.81   0
   0   6   3  426.63   31.20   0
   0  12   4   32.80   30.85   0
   0  13   4    3.16   31.40   0
   1   6   3  431.53   32.33   0
   1  12   4   14.73   29.03   0
   1  13   4   87.23   35.22   0
   2   6   3  209.95   26.53   0
   4   2   1  963.84   29.09   0
   4   4   2 1511.17   48.53   0
   4   7   3   -8.17   19.21   0
   5   8   3   75.18   26.02   0
   6   9   3  279.71   39.09   0
   7   6   2   41.35   19.33   0
   8   7   2   25.30   22.97   0
   9   9   2   25.31   26.47   0
  10   7   1   60.95   22.62   0
  11   4  -1   -0.22   11.04   0
  11   9   1   72.28   29.25   0
  -9  10   2   85.43   16.42   0
  -6   9   3  264.73   27.90   0
  -5   8   3   66.59   16.90   0
  -4   7   3    2.62   14.08   0
  -2   6   3  203.46   21.78   0
  -2  12   4   71.11   34.12   0
  -2  13   4  139.05   34.98   0
  -1  11   4  237.64   37.11   0
  -1  12   4   21.98   27.79   0
  -1  13   4   64.00   32.27   0
   0  11   4   -1.58   25.80   0
   1  11   4  219.46   38.93   0
   2  11   4   -3.62   25.87   0
   2  12   4   67.92   31.59   0
   2  13   4  143.23   36.17   0
   3   6   3  242.93   27.15   0
   3  12   4  -18.90   26.59   0
   6   5   2  331.79   28.10   0
   7  10   3   37.73   29.33   0
  -7  11   3  404.20   35.99   0
  -3  12   4    8.54   29.17   0
  -2  11   4  -18.33   23.63   0
  -1  10   4  146.25   32.18   0
   0   3   2    5.37    9.16   0
   0  10   4   61.36   28.96   0
   1   3   2 1238.03   37.09   0
   1  10   4  179.87   34.86   0
   2  10   4   63.56   29.95   0
   3  11   4   26.60   28.28   0
   4  12   4  199.08   37.04   0
   5   4   2   10.80   14.86   0
   5   7   3  545.99   41.84   0
   6   8   3  189.80   32.01   0
   7   9   3   14.12   26.08   0
   8   4   1   78.33   16.37   0
   8  11   3    2.28   30.56   0
   9   5   1  110.13   19.09   0
   9   8   2   50.20   25.91   0
  10  10   2   93.62   31.35   0
  11   8   1   -3.72   20.39   0
  12   5  -1   14.89   12.84   0
  12   7   0   30.20   19.70   0
  -9   9   2   10.29   11.81   0
  -7   6   2   57.79   10.96   0
  -7  10   3   35.32   18.65   0
  -4  12   4  220.38   37.65   0
  -3   6   3  206.71   20.96   0
  -3  11   4   -2.01   23.65   0
  -2  10   4   48.88   25.86   0
  -1   3   2 1233.40   33.96   0
  -1   9   4   79.70   24.99   0
   0   9   4    5.32   23.94   0
   1   9   4   37.57   26.86   0
   2   3   2  302.92   20.89   0
   2   9   4  294.50   37.84   0
   3  10   4   29.56   27.03   0
   4   6   3   32.85   18.19   0
   4  11   4    9.71   27.52   0
   5  12   4   45.16   32.11   0
   8   6   2  221.52   29.77   0
   8  10   3   23.84   27.91   0
   9   3   0  196.82   17.97   0
  10   4   0  419.49   26.52   0
  10   6   1   13.63   16.12   0
  10   9   2  111.16   33.61   0
  -8   7   2   16.15   10.32   0
  -6   5   2  314.72   17.35   0
  -6   8   3  198.68   22.23   0
  -5   7   3  578.35   32.57   0
  -4  11   4  -19.23   24.25   0
  -3  10   4   57.32   25.18   0
  -2   9   4  357.49   36.04   0
  -1   5   3  831.70   37.34   0
   0   5   3   10.03   13.10   0
   1   5   3  849.41   40.18   0
   2   5   3  869.45   41.71   0
   3   3   2  160.93   17.06   0
   3   9   4  168.55   34.73   0
   4  10   4  237.44   38.85   0
   5   2   1 1478.80   36.93   0
   5   6   3  438.95   38.16   0
   5  11   4   12.71   27.94   0
   6   7   3   56.40   23.74   0
   7   3   1 1097.85   37.90   0
   7   5   2  300.68   28.25   0
   7   8   3    5.29   24.97   0
   8   9   3   20.27   28.13   0
   9   7   2    4.14   20.33   0
  11   5   0   -1.17   13.35   0
  11   7   1  342.54   35.05   0
  -5  12   4   45.36   28.03   0
  -4   6   3   36.06   14.15   0
  -4  10   4  229.95   33.70   0
  -3   9   4  136.30   28.04   0
  -2   3   2  326.81   17.61   0
  -2   5   3  855.32   37.45   0
  -1   8   4   52.65   21.99   0
   0   8   4  841.80   50.55   0
   1   8   4   33.31   23.09   0
   2   8   4   44.61   26.43   0
   3   5   3   21.46   15.64   0
   4   9   4    8.03   26.68   0
   5  10   4  151.36   34.86   0
   6   4   2   12.66   12.70   0
   6  11   4   19.71   30.61   0
  10   8   2   13.06   23.40   0
  12   6   0   49.32   18.10   0
  -5  11   4  -12.81   22.61   0
  -2   8   4   26.54   19.51   0
   3   8   4   17.07   23.53   0
   4   3   2   10.39   10.87   0
   4   5   3   50.04   17.63   0
   5   9   4  129.30   33.63   0
   6   6   3  116.03   27.29   0
   6  10   4   24.19   27.55   0
   7   7   3  120.16   28.25   0
   8   2   0  204.09   15.21   0
   8   8   3  384.59   41.44   0
   9  10   3  116.56   34.01   0
  12   8   1   14.05   24.72   0
  -9   8   2   40.16   10.90   0
  -5   4   2   15.64    7.23   0
  -5  10   4  109.52   27.07   0
  -4   9   4   -2.39   17.22   0
  -3   8   4   15.28   20.48   0
   0   7   4    6.93   18.90   0
   1   7   4   -7.62   18.64   0
   2   7   4  201.65   30.18   0
   4   8   4   64.35   26.68   0
   7  11   4  376.37   47.53   0
   8   5   2   42.34   17.28   0
   9   4   1   90.60   17.72   0
   9   6   2  229.25   28.52   0
   9   9   3   32.36   27.27   0
  10   5   1  138.96   20.83   0
  10   7   2   23.58   24.78   0
  11   6   1    1.64   18.65   0
  11   9   2   87.86   28.61   0
  -5   6   3  453.50   26.88   0
  -3   5   3   14.15   10.68   0
  -1   7   4   13.41   18.36   0
  -1  12   5   21.32   30.28   0
   0  12   5   12.37   28.88   0
   1  12   5    3.75   27.16   0
   2  12   5   26.25   27.97   0
   3   7   4  714.93   48.00   0
   5   5   3  195.76   24.82   0
   5   8   4   53.55   28.33   0
   6   2   1  689.61   26.94   0
   6   9   4  237.86   39.18   0
   7   4   2   33.72   16.43   0
   8   7   3    5.77   24.50   0
  11   8   2  -21.50   23.74   0
  -6  11   4    8.89   19.57   0
  -5   9   4  144.23   25.62   0
  -4   8   4   75.24   22.41   0
  -2   7   4  189.49   25.84   0
  -2  12   5   30.28   31.55   0
  -1  11   5  154.63   34.65   0
   0   4   3  353.54   25.01   0
   0  11   5  -11.44   26.35   0
   1   4   3  296.32   24.32   0
   1  11   5  125.65   33.48   0
   2   4   3  390.08   27.91   0
   2  11   5  -21.21   25.29   0
   3  11   5    4.33   25.04   0
   4   7   4    8.14   21.33   0
   5   3   2   41.13   12.78   0
   6   8   4   84.43   31.77   0
   7   6   3   55.91   21.81   0
   7   9   4   15.16   29.38   0
   8   3   1   60.72   12.20   0
   9   8   3   42.57   26.61   0
  11   3  -1   74.69   11.51   0
  12   4  -1  391.79   22.33   0
  12   7   1   23.67   21.17   0
  -8   9   3   20.65   13.74   0
  -6  10   4    8.82   20.44   0
  -3   7   4  591.50   38.79   0
  -2  11   5    2.05   26.30   0
  -1   4   3  310.80   22.86   0
  -1  10   5   41.78   29.20   0
   0   6   4  433.78   33.71   0
   0  10   5   40.95   28.38   0
   1   6   4  226.00   27.40   0
   1  10   5   45.45   29.96   0
   2   6   4   35.32   20.82   0
   2  10   5   28.49   27.56   0
   3   4   3   48.98   15.88   0
   3  10   5   16.18   26.59   0
   4  11   5   -1.29   25.27   0
   5   7   4  430.46   40.97   0
   6   5   3  438.67   33.92   0
   8  10   4   22.72   29.19   0
   9   5   2  150.46   24.95   0
  10   6   2   17.14   20.65   0
  10   9   3   89.21   31.20   0
  11   4   0    3.47   11.71   0
  12   5   0   53.82   16.28   0
  -4   5   3   41.76   11.09   0
  -3  11   5  -14.63   27.23   0
  -2  10   5   26.92   28.93   0
  -1   6   4  238.18   27.03   0
   0   9   5    0.55   27.27   0
   1   9   5   23.98   26.86   0
   2   9   5  142.58   33.97   0
   3   6   4   82.31   23.82   0
   4   4   3 1916.21   59.37   0
   4  10   5   93.85   32.85   0
   5  11   5   -0.54   25.59   0
   6   3   2  242.28   22.51   0
   7   8   4  -19.63   23.72   0
   8   6   3  224.43   32.27   0
   8   9   4    4.98   28.46   0
   9   7   3   -6.88   21.70   0
  10   3   0  226.73   17.99   0
  11   7   2  265.25   34.39   0
  -7  11   4  281.60   32.20   0
  -6   9   4  225.41   27.72   0
  -5   8   4   26.04   18.23   0
  -2   4   3  415.13   24.60   0
  -2   6   4   27.20   18.02   0
  -1   9   5    3.35   24.36   0
   0   2   2  139.56   13.27   0
   1   2   2  513.10   22.94   0
   2   2   2  291.87   18.97   0
   3   9   5  141.65   32.98   0
   4   6   4    5.13   19.92   0
   4   9   5   -1.64   27.20   0
   5  10   5   47.65   29.63   0
   6   7   4   31.77   23.78   0
   7   5   3  552.73   40.27   0
   8   4   2   24.36   13.51   0
  10   4   1  332.98   25.86   0
  10   8   3   -0.79   23.97   0
  11   5   1   -3.16   15.32   0
  12   6   1   31.37   18.98   0
  13   6   0  147.25   22.10   0
  -8   6   2  189.48   13.08   0
  -7   5   2  260.85   14.26   0
  -7   7   3   65.33   13.50   0
  -4   7   4   12.89   14.85   0
  -4  11   5    5.79   23.01   0
  -3  10   5   11.18   23.54   0
  -2   9   5  167.72   31.20   0
   0   8   5  417.31   43.16   0
   1   8   5   42.68   25.20   0
   2   8   5   35.04   27.09   0
   3   2   2  277.25   19.19   0
   5   4   3   49.69   16.69   0
   5   6   4  352.19   36.05   0
   5   9   5   16.62   29.15   0
   6  10   5    7.92   27.94   0
   7   2   1   39.95   10.64   0
   7   7   4   60.37   28.98   0
   8   8   4  256.44   38.07   0
  -8   8   3  347.59   23.42   0
  -7  10   4    2.63   18.40   0
  -4  10   5  129.09   30.88   0
  -3   4   3   37.05   12.22   0
  -3   6   4   88.11   19.54   0
  -3   9   5   97.70   29.67   0
  -1   2   2  500.40   20.93   0
  -1   8   5   40.74   23.12   0
   0   5   4  -14.86   16.57   0
   1   5   4  457.48   33.70   0
   2   5   4  373.85   31.82   0
   3   8   5  -18.41   24.31   0
   4   8   5   67.09   28.93   0
   7   3   2  833.13   37.21   0
   9   2   0  553.07   22.23   0
   9   3   1  275.65   21.68   0
   9   6   3  204.84   31.61   0
   9   9   4   13.91   27.20   0
  10   5   2  144.77   24.53   0
  10   7   3   31.02   27.08   0
  11   6   2    5.43   20.54   0
  -9   7   2   18.84    7.67   0
  -5  11   5    9.15   24.63   0
  -2   8   5   26.85   24.36   0
  -1   5   4  434.97   32.46   0
   1   3   3 1879.27   51.17   0
   2   3   3  799.52   35.55   0
   3   5   4    1.40   16.15   0
   4   2   2  524.13   25.65   0
   4   5   4    3.87   18.49   0
   5   8   5   23.27   25.71   0
   6   4   3   42.49   16.19   0
   6   6   4  211.07   31.18   0
   6   9   5  100.92   32.38   0
   7  10   5    6.29   28.10   0
   8   5   3   54.49   19.86   0
   9   4   2   62.37   18.71   0
   9   8   4   56.46   32.22   0
  11   8   3    2.75   23.51   0
  12   7   2   17.55   24.49   0
  -6   8   4   88.99   18.10   0
  -5   7   4  322.68   26.72   0
  -4   9   5    8.32   23.73   0
   0   3   3    2.99   10.56   0
   0   7   5   -7.22   19.88   0
   0  11   6   -1.40   27.41   0
   1   7   5    0.60   21.16   0
   1  11   6  134.43   35.60   0
   2   7   5   30.85   24.08   0
   3   3   3   17.27   13.01   0
   3   7   5  280.28   37.91   0
   6   8   5   50.35   30.70   0
   7   6   4   58.99   27.20   0
   7   9   5    1.68   26.46   0
   8   7   4   23.29   25.76   0
  -5  10   5   58.36   23.51   0
  -4   6   4    8.62   11.83   0
  -3   8   5    5.37   19.92   0
  -2   5   4  360.90   27.70   0
  -1   3   3 1858.70   48.01   0
  -1   7   5   -7.67   21.19   0
  -1  11   6  127.93   34.28   0
   0  10   6   -5.17   30.94   0
   1  10   6   53.87   30.51   0
   2  10   6    2.65   26.69   0
   3  10   6    2.25   27.61   0
   4   3   3   34.49   14.36   0
   4   7   5   15.71   26.78   0
   5   1   1 1158.41   29.63   0
   5   2   2  475.59   25.22   0
   5   5   4  147.94   26.61   0
   7   4   3   -2.51   15.32   0
  10   6   3   26.02   24.63   0
  11   4   1    1.45   14.37   0
  11   7   3  385.30   41.14   0
  12   4   0  475.87   26.57   0
  12   5   1   30.22   17.15   0
  -4   4   3 1944.05   45.89   0
  -2   7   5   38.84   20.48   0
  -1  10   6   60.83   29.48   0
   4  10   6   93.18   32.04   0
   5   3   3   23.87   16.38   0
   5   7   5  208.77   36.29   0
   6   5   4  351.18   34.75   0
   7   8   5   -4.76   26.41   0
   8   2   1  101.68   13.79   0
   8   3   2   45.16   15.12   0
   8   6   4   86.83   30.27   0
   8   9   5    8.65   28.83   0
   9   5   3  138.64   24.44   0
   9   7   4   21.19   25.21   0
  10   8   4   -6.80   25.53   0
  11   3   0   77.99   13.91   0
  13   6   1  130.46   23.75   0
  -5   9   5   57.49   23.99   0
  -4   8   5   44.09   20.14   0
  -3   5   4   12.74   14.66   0
  -2  10   6   20.76   30.43   0
   0   6   5   96.40   27.11   0
   0   9   6   13.63   26.39   0
   1   4   4   54.73   17.25   0
   1   6   5   66.54   23.53   0
   1   9   6   11.99   27.43   0
   2   4   4  150.47   23.62   0
   2   6   5   20.49   21.62   0
   2   9   6  117.96   33.00   0
   3   4   4   29.49   18.51   0
   3   6   5   33.40   25.20   0
   3   9   6   59.25   30.31   0
   4   9   6  -10.63   26.34   0
   6   2   2  264.87   21.19   0
   6   7   5    1.79   25.63   0
  10   3   1  136.67   16.88   0
  11   5   2  -19.07   14.95   0
  12   6   2   28.70   21.16   0
  -8   7   3    9.31    9.71   0
  -7   6   3   52.72   11.14   0
  -6   7   4   50.67   15.61   0
  -6  10   5    2.51   18.36   0
  -5   6   4  344.93   26.33   0
  -3   7   5  232.67   28.39   0
  -2   3   3  784.73   30.39   0
  -1   6   5   39.95   23.74   0
  -1   9   6   -5.22   24.13   0
   0   4   4  287.47   25.96   0
   4   4   4 1139.79   51.04   0
   4   6   5   -4.67   21.82   0
   5   6   5  159.96   34.08   0
   5   9   6   29.70   26.84   0
   6   3   3  231.11   25.22   0
   7   5   4  371.65   36.30   0
   7   7   5   50.70   30.05   0
   8   4   3  120.52   22.03   0
   8   8   5  134.57   34.80   0
  10   4   2  222.25   23.99   0
  10   7   4   -0.25   27.94   0
  -6   5   3  421.70   21.49   0
  -3  10   6   16.60   25.34   0
  -2   9   6   97.03   30.51   0
  -1   4   4   62.79   16.09   0
   0   8   6  319.90   41.48   0
   1   8   6   -8.26   25.12   0
   2   8   6   42.90   27.22   0
   3   8   6   18.10   25.73   0
   4   8   6   65.08   31.58   0
   5   4   4    8.98   18.30   0
   6   1   1  632.73   23.12   0
   6   9   6   67.58   29.96   0
   9   6   4  228.67   34.18   0
  10   5   3  133.13   26.57   0
  11   6   3   -4.10   20.04   0
  -8   9   4   24.92   14.85   0
  -6   9   5  119.94   26.38   0
  -5   8   5   17.29   18.19   0
  -4   5   4   -0.15   12.46   0
  -4   7   5   -2.25   18.63   0
  -2   6   5   10.63   17.58   0
  -1   8   6   18.26   25.14   0
   2   5   5  160.26   30.58   0
   5   8   6   48.31   28.95   0
   6   4   4    6.52   22.19   0
   6   6   5   71.60   28.77   0
   7   2   2  128.47   17.02   0
   8   5   4   30.44   21.41   0
   8   7   5  -13.01   24.36   0
   9   3   2  105.27   18.68   0
   9   8   5   14.01   27.67   0
  10   2   0  221.27   15.56   0
  -7  10   5    5.77   17.67   0
  -4  10   6   50.64   27.85   0
  -3   3   3   34.88   10.88   0
  -3   9   6   77.02   27.83   0
  -2   4   4  180.01   20.08   0
  -2   8   6   36.53   26.59   0
   0   5   5   17.74   18.64   0
   1   5   5  174.99   27.67   0
   1   7   6    0.88   27.06   0
   2   2   3  394.43   24.82   0
   2   7   6   58.76   28.99   0
   3   2   3  732.89   34.24   0
   3   5   5  -15.10   19.35   0
   3   7   6  236.06   36.76   0
   4   5   5   15.14   21.62   0
   6   8   6   28.23   28.36   0
   7   3   3  857.43   41.59   0
   7   6   5    5.71   25.80   0
   9   2   1  364.74   21.49   0
   9   4   3   26.05   17.41   0
  11   7   4  343.40   42.59   0
  12   4   1  421.35   28.45   0
  12   5   2   46.73   19.72   0
  13   5   1   71.49   18.46   0
  -3   6   5   23.49   17.11   0
  -1   5   5  160.73   27.57   0
   0   7   6   -9.11   23.85   0
   1   2   3 1278.05   40.54   0
   2   1   2  496.56   21.95   0
   3   1   2 1227.70   34.77   0
   4   2   3  425.33   27.17   0
   4   7   6    7.69   25.61   0
   5   5   5   78.94   27.36   0
   5   7   6  122.35   34.30   0
   7   4   4   21.76   22.20   0
   7   8   6   20.33   30.01   0
   9   7   5   13.41   26.39   0
  10   6   4   31.38   24.61   0
  11   4   2   10.02   17.29   0
  12   6   3    8.29   22.32   0
  -6   8   5   48.96   20.20   0
  -5   7   5  189.04   25.73   0
  -4   9   6   23.47   23.23   0
  -3   8   6    7.59   22.87   0
  -1   7   6   12.32   23.55   0
   0   2   3  345.33   21.96   0
   1   1   2    4.98    8.25   0
   1   3   4 1724.02   55.27   0
   2   3   4  536.91   33.63   0
   3   3   4   33.00   16.38   0
   4   1   2  118.29   14.74   0
   4   3   4   27.03   16.34   0
   6   5   5  124.53   28.41   0
   7   1   1  102.02   11.49   0
   8   3   3    8.30   17.07   0
   8   6   5   64.61   28.38   0
   9   5   4  112.92   27.37   0
  11   3   1   81.53   15.53   0
  11   5   3    4.22   19.03   0
  -8   8   4  254.65   21.69   0
  -7   9   5   17.98   17.23   0
  -5   5   4  163.76   18.93   0
  -4   6   5   -0.85   17.07   0
  -3   4   4   21.40   11.86   0
  -2   5   5  144.12   23.37   0
  -2   7   6   43.68   27.56   0
   0   3   4  -15.74   11.55   0
   0   9   7  -10.10   28.94   0
   1   6   6   80.10   30.40   0
   1   9   7   17.84   27.64   0
   2   6   6    3.46   25.09   0
   2   9   7  119.92   33.53   0
   3   6   6   20.31   26.82   0
   3   9   7   76.53   31.24   0
   5   2   3  877.53   37.98   0
   5   3   4   -4.33   14.53   0
   8   2   2   87.92   15.53   0
   8   4   4  109.76   26.66   0
  10   3   2   65.90   16.65   0
  10   4   3  255.23   29.55   0
  10   7   5  -11.55   28.09   0
  -5   9   6   47.67   25.66   0
  -4   8   6   45.40   25.72   0
  -1   2   3 1255.91   37.34   0
  -1   3   4 1724.66   52.89   0
  -1   9   7   17.88   27.58   0
   0   1   2   14.05    7.94   0
   0   6   6   94.21   26.68   0
   1   4   5  106.61   21.93   0
   2   4   5   30.19   20.31   0
   3   4   5   -1.03   19.21   0
   4   4   5  339.37   34.93   0
   4   6   6   16.83   22.96   0
   5   1   2  452.04   23.75   0
   5   6   6  119.40   31.18   0
   6   2   3  190.93   22.40   0
   7   5   5  221.16   34.57   0
   7   7   6   -1.80   25.86   0
   9   6   5  111.23   31.52   0
  10   5   4  174.07   32.50   0
  11   6   4    3.18   22.15   0
  12   3   0   79.49   12.55   0
  -3   5   5    1.42   17.35   0
  -3   7   6  243.82   33.15   0
  -2   9   7   89.40   34.18   0
  -1   6   6   70.87   24.18   0
   0   4   5   62.20   20.42   0
   0   8   7  230.89   40.58   0
   1   8   7   23.75   27.99   0
   2   8   7   19.24   27.85   0
   3   8   7   11.26   25.48   0
   4   8   7   15.34   26.67   0
   5   4   5   22.94   21.58   0
   5   8   7   38.20   31.03   0
   6   3   4   72.18   20.79   0
   6   6   6   57.72   29.68   0
   8   5   5   32.40   27.51   0
   8   7   6   -9.06   26.74   0
   9   3   3  323.26   29.99   0
  13   5   2   24.61   17.72   0
  -8   6   3  189.44   14.20   0
  -7   5   3  544.07   22.13   0
  -6   7   5    5.13   15.97   0
  -4   4   4 1173.32   41.18   0
  -1   4   5   61.59   20.80   0
  -1   8   7    7.98   27.24   0
   6   1   2  435.49   23.92   0
   6   4   5    2.25   20.25   0
   7   2   3  107.85   19.47   0
   7   3   4  636.72   42.12   0
   9   4   4   -3.15   19.09   0
  10   2   1  123.63   15.64   0
  10   6   5   13.94   27.62   0
  12   4   2  263.67   26.97   0
  12   5   3   35.85   20.41   0
  -6   9   6   80.15   24.97   0
  -5   6   5  132.99   21.93   0
  -5   8   6   21.38   22.44   0
  -4   7   6   25.61   23.42   0
  -3   9   7   37.06   27.28   0
  -2   2   3  365.23   21.18   0
  -2   3   4  548.63   29.93   0
  -2   6   6   -1.59   18.78   0
   1   5   6  105.51   29.09   0
   1   7   7    9.67   26.92   0
   2   5   6  148.58   30.28   0
   2   7   7   53.07   28.37   0
   3   5   6   13.31   23.59   0
   3   7   7  176.01   36.66   0
   4   5   6   -0.14   25.30   0
   4   7   7    5.48   24.64   0
   5   5   6   27.63   28.82   0
   8   1   1   53.89   10.41   0
   9   2   2  308.39   23.79   0
   9   5   5   68.46   29.91   0
  11   4   3   15.65   18.25   0
  11   5   4    7.10   24.09   0
  13   4   1   -5.47   12.47   0
  -7   6   4   36.28   12.61   0
  -6   4   3   34.72    9.19   0
  -4   5   5   19.02   16.95   0
  -2   4   5   24.81   19.21   0
  -2   8   7   16.17   26.30   0
   0   5   6   16.03   21.18   0
   0   7   7    7.31   26.27   0
   2   2   4  295.58   25.63   0
   3   2   4  544.21   33.42   0
   4   2   4  137.80   23.29   0
   5   7   7   73.98   29.87   0
   6   5   6  117.10   33.75   0
   6   7   7   24.28   29.20   0
   7   4   5  -12.51   19.83   0
   8   3   4    2.13   19.52   0
   8   6   6   28.83   28.50   0
  11   3   2   23.14   14.69   0
  -8   7   4    6.04   10.52   0
  -3   6   6   62.41   21.52   0
  -3   8   7   14.09   28.28   0
  -1   5   6  165.82   29.35   0
  -1   7   7   19.65   25.93   0
   1   2   4  322.89   25.73   0
   1   3   5  509.57   38.28   0
   2   3   5  159.17   24.44   0
   3   1   3 1856.82   49.95   0
   3   3   5    3.31   18.34   0
   4   3   5   20.78   20.06   0
   5   2   4  339.27   30.54   0
   7   1   2   61.92   12.99   0
   8   2   3   52.06   17.14   0
   8   4   5   88.34   29.97   0
  10   3   3   87.91   20.55   0
  10   4   4  206.54   30.14   0
  11   2   0   58.99    9.60   0
  12   3   1   41.11   13.37   0
  -5   7   6  138.13   27.01   0
  -3   3   4   79.12   14.07   0
  -2   7   7   48.06   28.46   0
   0   2   4   84.51   16.22   0
   0   3   5  -21.06   16.96   0
   1   6   7  104.24   31.69   0
   2   1   3 1350.72   41.32   0
   2   6   7   27.21   26.01   0
   3   4   6   -0.72   25.61   0
   3   6   7   53.43   28.81   0
   4   1   3  323.84   23.27   0
   4   6   7  -16.11   24.75   0
   5   3   5   12.17   19.62   0
   5   6   7   71.59   28.81   0
   7   5   6  127.63   32.81   0
   9   6   6   96.76   32.06   0
  10   5   5   45.49   26.49   0
  -6   6   5   58.44   16.70   0
  -6   8   6   29.66   18.98   0
  -5   4   4    3.08   10.90   0
  -4   6   6   -6.88   19.60   0
  -3   4   5   31.79   14.50   0
  -2   5   6  165.36   26.95   0
   0   6   7   89.07   29.87   0
   1   1   3   23.54   11.04   0
   1   4   6   22.96   21.66   0
   2   4   6   77.26   25.59   0
   4   4   6  455.37   42.38   0
   5   1   3  800.95   35.11   0
   5   4   6   -8.72   24.49   0
   6   2   4   22.76   17.34   0
   6   3   5   26.06   21.28   0
   6   6   7   42.20   28.99   0
   8   5   6   21.57   26.88   0
   9   3   4  222.81   28.83   0
   9   4   5   32.93   26.63   0
  10   2   2  122.58   17.44   0
  12   4   3  335.71   32.16   0
  12   5   4   85.03   25.25   0
  13   4   2   10.09   15.91   0
  -5   5   5   74.80   18.04   0
  -4   8   7   24.52   23.37   0
  -3   2   3  725.70   26.28   0
  -3   7   7  197.21   35.69   0
  -1   2   4  330.15   24.17   0
  -1   3   5  473.67   33.51   0
  -1   6   7   58.49   27.93   0
   0   4   6   89.45   26.07   0
   6   1   3  415.61   27.99   0
   6   4   6   18.15   25.35   0
   7   2   4  217.52   28.15   0
   7   3   5  237.40   31.33   0
   7   6   7   -4.15   26.30   0
   9   2   3  411.80   30.78   0
  11   3   3    6.61   16.47   0
  11   4   4    7.71   20.16   0
  11   5   5   20.02   27.49   0
  -8   8   5  120.19   18.79   0
  -3   5   6  -13.25   17.64   0
  -1   4   6   12.90   22.90   0
   0   1   3   -0.47    9.41   0
   1   5   7  121.20   33.08   0
   2   5   7  141.56   33.61   0
   3   5   7    2.51   25.05   0
   4   5   7   15.82   26.32   0
   5   5   7   13.44   24.08   0
   7   4   6    5.49   24.84   0
   8   1   2   18.36    9.27   0
   9   1   1   18.69    8.20   0
   9   5   6   52.39   28.18   0
  11   2   1   11.96    9.72   0
  12   3   2   38.02   15.44   0
  -6   7   6   22.24   19.65   0
  -5   6   6  118.76   25.05   0
  -5   8   7    4.21   23.97   0
  -4   3   4   39.38   12.67   0
  -4   4   5  360.66   28.26   0
  -2   3   5  162.52   21.24   0
  -2   6   7   45.72   25.49   0
   0   5   7    0.46   24.57   0
   0   7   8  -14.37   27.93   0
   1   7   8   17.70   27.40   0
   3   2   5  154.58   25.30   0
   4   2   5   45.10   23.43   0
   6   5   7   84.06   31.00   0
   7   1   3    6.19   13.33   0
   8   2   4   37.56   20.62   0
   8   3   5  -10.79   20.44   0
  10   3   4   23.03   20.14   0
  10   4   5   68.61   29.12   0
  -7   8   6    5.32   17.83   0
  -4   7   7    5.66   21.78   0
  -3   6   7   66.26   28.65   0
  -2   2   4  318.83   22.96   0
  -2   4   6   52.50   20.65   0
  -1   1   3   17.15   11.22   0
  -1   5   7  116.53   31.45   0
  -1   7   8   15.59   29.00   0
   1   2   5  179.52   24.96   0
   2   2   5   81.97   19.92   0
   2   3   6  152.34   29.89   0
   3   0   2    2.13    9.48   0
   3   3   6   36.53   23.04   0
   3   6   8   39.55   29.63   0
   4   3   6    6.36   23.53   0
   5   2   5  174.00   26.95   0
   5   3   6  -13.59   20.60   0
   6   0   1  453.17   18.03   0
   7   5   7  115.72   33.04   0
   8   4   6   48.87   27.50   0
  10   2   3   69.12   18.62   0
  12   4   4  180.86   30.11   0
  13   4   3    4.23   18.03   0
  -8   6   4   54.69   12.22   0
  -7   5   4  375.88   22.00   0
  -4   5   6    8.27   17.02   0
   1   3   6  430.65   38.38   0
   1   6   8   36.83   28.43   0
   2   0   2  113.92   12.15   0
   2   1   4  325.80   25.86   0
   2   4   7   60.10   30.28   0
   2   6   8   18.94   27.16   0
   3   4   7    6.17   24.41   0
   4   0   2  300.99   18.03   0
   4   1   4   50.64   16.35   0
   4   4   7  380.86   43.01   0
   5   1   4  467.67   31.80   0
   6   2   5   20.16   21.40   0
   6   3   6   47.82   26.70   0
   8   5   7   39.70   33.67   0
   9   1   2   47.25   12.89   0
   9   3   5   81.09   25.68   0
   9   4   6    3.94   27.12   0
  11   2   2   10.96   13.02   0
  11   4   5    5.56   23.74   0
  -6   5   5  124.27   18.42   0
  -5   7   7   99.96   27.96   0
  -3   3   5    4.09   12.20   0
  -2   5   7  131.67   29.40   0
   0   2   5   56.99   17.56   0
   0   3   6  -13.01   18.36   0
   0   6   8   57.72   30.68   0
   1   1   4   15.70   12.90   0
   1   4   7   28.98   25.94   0
   5   0   2   -0.88    7.34   0
   5   4   7   18.69   25.85   0
   6   1   4  246.26   27.76   0
   6   4   7    2.07   27.09   0
   7   2   5   38.14   21.47   0
   7   3   6  234.82   36.37   0
   8   1   3  103.83   16.69   0
   9   2   4  360.68   32.21   0
  11   3   4   -0.65   18.47   0
  12   3   3    0.82   16.67   0
  -8   7   5    2.77   11.52   0
  -5   4   5   11.88   13.94   0
  -4   6   7    0.81   20.44   0
  -3   4   6   -9.07   15.65   0
  -1   2   5  193.04   24.73   0
  -1   3   6  417.86   35.81   0
  -1   6   8   40.81   28.18   0
   0   1   4   -7.64   13.60   0
   0   4   7   43.53   26.48   0
   1   0   2    2.82    7.74   0
   3   5   8   21.10   27.72   0
   4   5   8   23.54   28.93   0
   6   0   2  630.48   26.71   0
  10   3   5   19.43   25.34   0
  10   4   6   92.80   32.52   0
  -6   6   6   51.77   18.07   0
  -3   2   4  561.50   28.03   0
   1   5   8   44.06   27.94   0
   2   5   8   29.15   28.05   0
   5   5   8   -7.42   24.66   0
   7   1   4   14.90   15.77   0
   8   2   5   36.42   22.44   0
   8   3   6   -4.01   23.97   0
 -11   4   1   -5.95   10.76   0
 -11   8  -3    2.00   28.94   0
 -10   4   1  334.18   22.04   0
 -10   8  -3   15.77   30.33   0
  -9   4   1   97.38   13.91   0
  -7   5   0  526.06   29.95   0
  -7   7  -2   36.01   24.27   0
  -7   8  -4   -4.06   26.01   0
  -6   8  -5   55.66   29.49   0
  -5   7  -3  607.23   44.54   0
  -4   5  -1  106.08   18.44   0
  -4   7  -4   -1.73   22.01   0
  -3   6  -3  225.22   28.23   0
  -3   7  -7  229.26   41.68   0
  -3   7  -6  253.00   38.94   0
  -2   6  -8   20.40   28.63   0
  -2   6  -4   46.30   21.33   0
   0   3  -2   -1.61    8.84   0
   0   5  -6  -13.50   21.12   0
   1   4  -7   -2.22   20.85   0
   1   4  -6   16.63   15.29   0
   2   2  -9   -0.50   21.78   0
   2   3  -6  181.25   23.71   0
 -12   4   1  364.51   24.29   0
  -9   8  -3   14.15   26.31   0
  -8   8  -3  438.70   44.95   0
  -6   6  -1   70.97   19.60   0
  -6   8  -4  119.27   32.32   0
  -5   8  -7   -5.30   25.95   0
  -5   8  -6   21.82   28.81   0
  -5   8  -5   29.68   27.78   0
  -4   6  -2    4.30   14.76   0
  -3   7  -5  255.74   36.01   0
  -1   4  -2  112.11   15.85   0
  -1   6  -7   50.89   31.63   0
  -1   6  -6   80.05   29.33   0
   0   4  -3  342.21   24.54   0
   0   5  -7   22.62   24.13   0
   0   5  -5   -6.58   16.80   0
   1   3  -3 1828.85   45.81   0
   1   4  -5   85.74   18.04   0
   2   3  -7   51.59   18.14   0
   2   3  -5  164.22   20.28   0
   3   1  -4 1688.00   36.41   0
   4   0  -7   48.56   13.39   0
   4   0  -6   90.34   13.26   0
  -8   4   1   72.57   11.65   0
  -8   9  -5   -6.03   29.45   0
  -7   8  -3    8.05   25.12   0
  -6   7  -2   51.39   21.56   0
  -4   7  -3    2.53   23.81   0
  -4   8  -6   51.87   31.58   0
  -3   7  -4  622.10   45.91   0
  -2   5  -2  486.61   29.95   0
  -1   3  -1 1222.90   32.48   0
  -1   5  -3  829.75   39.93   0
  -1   6  -8   51.75   33.26   0
  -1   6  -5   77.52   23.80   0
   0   5  -8  -12.47   22.94   0
   1   4  -8   -1.88   20.47   0
   2   3  -8   14.93   20.97   0
   3   2  -6  174.62   19.77   0
 -12   7  -1   34.29   24.22   0
 -11   7  -1  334.79   36.63   0
 -11   8  -2   41.90   29.67   0
 -10   7  -1   80.64   23.51   0
 -10   8  -2   14.54   28.01   0
  -9   7  -1   10.54   20.99   0
  -9   9  -4   12.08   29.54   0
  -7   9  -5   -6.05   27.77   0
  -6   5   0  663.50   31.24   0
  -5   8  -4   27.51   27.76   0
  -4   4   0 5109.23   71.45   0
  -4   8  -7   39.40   30.12   0
  -4   8  -5   60.48   29.52   0
  -2   4  -1  962.83   33.67   0
  -2   6  -3  200.82   26.30   0
  -2   7  -7   17.34   27.87   0
  -2   7  -6   68.63   29.70   0
   0   5  -4   -0.44   13.87   0
   1   4  -4   44.81   14.34   0
   3   2  -7   64.21   17.87   0
   4   0  -5   52.22    9.68   0
 -11   6   0   -1.99   16.24   0
 -10   6   0   31.80   17.09   0
  -9   6   0  303.10   27.73   0
  -9   8  -2   63.11   26.39   0
  -8   7  -1    2.12   20.06   0
  -8   9  -4   53.17   31.45   0
  -6   8  -3  184.89   32.53   0
  -6   9  -6  101.26   33.77   0
  -6   9  -5  143.57   37.59   0
  -5   6  -1  370.01   28.55   0
  -5   7  -2  266.67   30.46   0
  -3   6  -2  255.77   25.95   0
  -2   7  -5   59.38   25.62   0
  -1   6  -4  258.13   30.00   0
   2   2  -3  368.60   18.60   0
   3   2  -8   20.17   17.24   0
   3   2  -5  166.50   17.56   0
   4   0  -8   18.66   13.66   0
 -10   9  -3   83.99   31.80   0
  -9   9  -3   32.26   30.49   0
  -8   8  -2  392.45   40.12   0
  -7   9  -4   77.70   32.66   0
  -5   8  -3   64.47   29.60   0
  -5   9  -6   67.54   30.81   0
  -4   8  -4  117.00   29.95   0
  -3   5  -1    3.31   11.15   0
  -3   8  -7   17.94   29.92   0
  -3   8  -6  -22.33   25.32   0
  -3   8  -5    4.69   28.98   0
  -2   7  -4  197.68   33.19   0
   0   6  -7   77.60   27.95   0
   0   6  -6  126.05   27.03   0
   1   5  -7  129.08   27.28   0
   1   5  -6  129.82   24.66   0
   2   3  -4  554.52   27.90   0
   2   4  -7   79.32   23.17   0
  -8   6   0  513.49   31.95   0
  -8   9  -3   35.73   27.72   0
  -7   7  -1   23.22   17.75   0
  -7   8  -2   35.56   22.72   0
  -6   9  -4  315.41   41.97   0
  -5   5   0   56.93   14.24   0
  -5   9  -5   37.40   29.14   0
  -1   7  -7   18.08   27.06   0
  -1   7  -6   16.43   25.74   0
   0   6  -8   55.50   28.79   0
   0   6  -5   93.43   23.98   0
   1   5  -8   35.65   25.24   0
   1   5  -5  161.87   24.23   0
   2   4  -8   39.47   23.89   0
   2   4  -6   68.68   19.25   0
  -7   6   0  145.23   20.34   0
  -7   9  -3   11.86   26.38   0
  -6   8  -2  245.40   34.58   0
  -4   6  -1   42.03   15.27   0
  -4   7  -2   10.61   18.27   0
  -4   9  -6   -7.34   27.66   0
  -3   8  -4    3.00   23.29   0
  -2   8  -7   41.51   30.79   0
  -2   8  -6   25.33   28.05   0
  -1   5  -2  443.92   29.51   0
  -1   7  -8    3.67   27.30   0
  -1   7  -5   11.81   24.02   0
   0   5  -3  -12.28   11.65   0
   2   4  -5   35.69   16.57   0
   3   3  -7    9.81   17.04   0
   4   1  -7   -0.83   11.14   0
   4   1  -6   35.41   12.36   0
 -12   5   1   35.28   13.95   0
 -11   5   1   -3.10   10.35   0
 -11   8  -1   15.34   23.74   0
 -11   9  -2   82.47   32.99   0
 -10   5   1  120.18   16.30   0
 -10   8  -1    4.40   23.31   0
  -8  10  -4   -1.24   29.15   0
  -7  10  -5  -20.59   24.94   0
  -6   7  -1   73.21   20.32   0
  -6   9  -3  302.55   43.49   0
  -5   9  -4  144.73   32.53   0
  -4   8  -3  181.93   30.99   0
  -4   9  -5    6.17   26.93   0
  -2   6  -2  259.57   25.51   0
  -2   8  -5    2.20   25.99   0
  -1   6  -3  435.77   32.77   0
   0   4  -2  333.19   22.27   0
   0   6  -4  473.35   37.69   0
   1   4  -3  278.96   21.81   0
   3   2  -4  528.42   23.91   0
   3   3  -8    7.27   18.35   0
   3   3  -6   28.27   15.42   0
   4   1  -8   -3.12   13.65   0
 -12   8  -1   -3.06   20.72   0
 -10   9  -2   95.87   30.64   0
  -9   8  -1   49.22   22.96   0
  -9   9  -2   16.64   26.03   0
  -7  10  -4   -3.16   26.63   0
  -6  10  -5   23.82   27.67   0
  -5   8  -2   25.41   24.61   0
  -3   4   0    0.20    7.96   0
  -3   9  -7   79.83   33.65   0
  -3   9  -6   82.38   32.56   0
  -2   7  -3   99.18   24.08   0
  -1   7  -4    0.79   19.53   0
   0   7  -7   -4.37   29.76   0
   0   7  -6    7.39   27.70   0
   1   5  -4  444.81   31.06   0
   1   6  -7   83.03   30.28   0
   1   6  -6   84.28   26.85   0
 -12   7   0   23.70   18.97   0
 -11   7   0  344.76   32.84   0
 -10   7   0   71.89   20.61   0
  -9  10  -3  119.59   34.67   0
  -8   8  -1  639.90   44.33   0
  -8   9  -2   32.59   26.23   0
  -6   6   0  264.80   23.05   0
  -6  10  -4   12.04   29.95   0
  -5   7  -1  455.51   33.98   0
  -5   9  -3  116.97   30.33   0
  -5  10  -5   60.15   30.02   0
  -4   9  -4   11.52   25.00   0
  -3   7  -2  808.77   44.13   0
  -3   8  -3    1.40   21.15   0
  -3   9  -5   79.10   30.87   0
  -2   5  -1 1466.26   45.21   0
  -2   8  -4   55.17   25.62   0
  -1   4  -1  179.33   16.58   0
  -1   8  -7   -0.29   26.73   0
  -1   8  -6   15.51   26.65   0
   0   7  -8   11.37   27.82   0
   1   3  -2 1189.31   33.69   0
   1   6  -8   36.52   26.47   0
   2   4  -4  148.41   19.82   0
   2   5  -8   56.87   26.83   0
   2   5  -7  110.79   25.65   0
   2   5  -6  157.57   26.85   0
   3   3  -5    2.13    9.38   0
   4   1  -5   81.22   11.84   0
  -9   7   0   13.10   16.40   0
  -8  10  -3   15.60   27.53   0
  -7   8  -1   28.62   22.72   0
  -7   9  -2   18.43   25.28   0
  -4   5   0   27.22   10.80   0
  -4  10  -6  131.67   35.40   0
  -3   6  -1  411.27   28.54   0
  -2   9  -7  110.84   36.86   0
  -2   9  -6  176.80   39.72   0
  -1   8  -5   60.35   30.33   0
   0   7  -5   -9.60   19.93   0
   1   6  -5   73.64   22.08   0
   2   3  -3  715.87   28.43   0
   4   2  -7   49.96   16.10   0
  -8   7   0   77.77   18.43   0
  -7  10  -3   36.35   28.84   0
  -6   9  -2  211.96   35.42   0
  -5  10  -4   92.75   32.67   0
  -4   8  -2   26.88   21.08   0
  -4   9  -3    9.24   27.74   0
  -4  10  -5  136.00   36.08   0
  -3   9  -4  157.96   34.95   0
   2   5  -5  145.96   22.43   0
   3   4  -8   -5.81   19.31   0
   3   4  -7    3.90   16.55   0
   3   4  -6    3.65   16.30   0
   4   2  -8   34.58   16.20   0
   4   2  -6   56.60   14.73   0
 -11   9  -1   77.84   29.10   0
 -10  10  -2   81.53   32.57   0
  -7   7   0   16.90   15.92   0
  -7  11  -4  281.72   46.22   0
  -6   8  -1  459.85   37.05   0
  -6  10  -3   42.95   29.78   0
  -5   6   0  667.62   33.33   0
  -4   7  -1   -0.27   13.97   0
  -3  10  -6    9.11   29.38   0
  -2   9  -5  136.14   34.85   0
  -1   6  -2  408.67   29.56   0
  -1   7  -3   22.70   19.76   0
   0   3  -1    3.88    8.17   0
   0   6  -3  425.26   31.67   0
   0   7  -4  -11.98   18.16   0
   0   8  -7  291.83   41.82   0
   1   7  -8   17.06   29.94   0
   1   7  -7    3.81   24.79   0
 -10   9  -1  120.07   28.24   0
  -9   9  -1   23.78   26.19   0
  -9  10  -2  103.91   32.60   0
  -8  10  -2   -9.64   28.95   0
  -5   9  -2  136.50   32.25   0
  -5  11  -5  -11.11   24.41   0
  -4  10  -4  225.60   38.68   0
  -3  10  -5   32.77   28.97   0
  -2   7  -2  124.41   23.49   0
  -2   8  -3   49.78   23.57   0
  -1   8  -4   33.24   23.57   0
  -1   9  -7   21.05   29.83   0
  -1   9  -6   31.85   29.15   0
   0   5  -2   -9.94   11.05   0
   0   8  -6  351.71   42.30   0
   1   5  -3  858.41   38.59   0
   1   6  -4  206.80   25.34   0
   1   7  -6    1.65   22.68   0
   2   6  -8    1.20   25.50   0
   2   6  -7   38.90   24.27   0
   2   6  -6   26.56   22.62   0
   3   3  -4   52.79   12.62   0
   3   4  -5    3.51   13.51   0
 -12   6   1   17.89   12.95   0
 -11   6   1    9.32   12.12   0
 -11   8   0  -11.99   18.46   0
  -8   9  -1   52.21   24.65   0
  -8  11  -3   28.95   30.02   0
  -6  11  -4   -0.40   28.18   0
  -5   8  -1   78.64   24.55   0
  -5  10  -3   96.08   32.45   0
  -3   8  -2   41.45   19.72   0
  -3   9  -3  289.93   38.74   0
  -2   9  -4  348.77   40.79   0
  -2  10  -6   29.79   31.51   0
   0   8  -5  443.87   42.48   0
   1   7  -5    5.68   19.95   0
   2   5  -4  322.63   27.99   0
   4   2  -5   37.19   12.26   0
   4   3  -7   10.06   16.02   0
 -12   8   0   17.87   19.22   0
 -10   8   0    5.40   17.44   0
  -9   8   0   83.89   22.66   0
  -7   9  -1    5.86   23.21   0
  -7  10  -2   19.70   26.82   0
  -7  11  -3  369.83   47.26   0
  -6   7   0  128.96   19.47   0
  -5  11  -4  -21.93   26.34   0
  -4  11  -5   -8.93   25.35   0
  -3   5   0   95.42   14.04   0
  -3  10  -4   39.83   28.11   0
  -2   6  -1  697.74   35.24   0
  -1   5  -1 1141.00   39.63   0
  -1   9  -5   27.55   28.15   0
   1   4  -2  108.77   14.67   0
   2   4  -3  394.93   25.37   0
   2   6  -5   20.74   20.65   0
   3   5  -8    5.71   21.85   0
   3   5  -7    1.39   18.39   0
   3   5  -6    8.01   18.30   0
   4   3  -8   -8.17   16.63   0
   4   3  -6    4.84   14.61   0
   5   0  -7    2.10    8.82   0
  -8   8   0  906.83   47.59   0
  -6  10  -2   45.64   27.87   0
  -6  11  -3   34.11   32.18   0
  -4   6   0   30.72   12.70   0
  -4   9  -2   61.87   24.98   0
  -4  10  -3  297.15   41.26   0
  -3   7  -1 1063.36   46.73   0
  -2   4   0 2343.72   46.53   0
  -2  10  -5   42.37   28.96   0
  -1   8  -3   71.78   24.03   0
   0   7  -3   -7.67   15.42   0
   0   9  -7   24.95   29.09   0
   0   9  -6   19.94   31.47   0
   1   8  -7   16.34   26.06   0
   1   8  -6    2.27   28.49   0
   3   2  -3  738.40   24.60   0
 -10  10  -1  133.74   32.91   0
  -9  11  -2   56.35   34.74   0
  -6   9  -1  211.25   31.41   0
  -5   7   0  502.80   33.03   0
  -4   8  -1   73.52   21.75   0
  -4  11  -4   11.81   28.41   0
  -3  11  -5   12.93   26.63   0
  -2   8  -2   51.20   24.82   0
  -2   9  -3  397.11   41.78   0
  -1   7  -2   74.02   19.19   0
  -1   9  -4   59.76   29.04   0
  -1  10  -6   61.48   32.63   0
   0   8  -4  817.35   51.29   0
   1   6  -3  463.51   32.09   0
   1   7  -4    8.63   18.70   0
   2   7  -7   32.51   25.02   0
   2   7  -6   56.08   27.53   0
  -9  10  -1  115.55   30.20   0
  -8  11  -2   28.60   28.74   0
  -7   8   0   78.40   19.76   0
  -5  10  -2  140.48   32.59   0
  -5  11  -3    4.44   28.27   0
  -3   9  -2  111.04   30.24   0
  -3  10  -3   68.68   30.60   0
  -2  10  -4   37.82   28.02   0
  -1  10  -5   39.31   31.66   0
   0   4  -1  214.46   17.45   0
   0   6  -2  636.03   35.27   0
   0   9  -5   14.63   27.31   0
   1   8  -5   44.15   24.10   0
   2   6  -4   22.64   18.44   0
   3   4  -4   38.83   12.43   0
   3   5  -5    1.81   12.48   0
   3   6  -8   20.07   24.34   0
   3   6  -7   38.79   25.97   0
   4   4  -8  105.37   22.56   0
   4   4  -7  372.94   31.62   0
 -11   7   1  284.45   25.14   0
 -11   9   0  124.01   26.93   0
  -8  10  -1  -17.83   22.03   0
  -7  11  -2  290.92   41.12   0
  -5   9  -1  129.81   26.49   0
  -5  12  -4   72.10   32.20   0
  -3  11  -4   -9.98   26.33   0
  -2  11  -5    0.14   30.08   0
   1   9  -7   30.86   33.20   0
   2   7  -5   52.78   21.48   0
   3   6  -6   44.19   22.43   0
   4   3  -5   11.64   11.58   0
   4   4  -6  410.04   29.81   0
   5   1  -7   99.69   13.80   0
 -12   7   1    6.90   14.86   0
 -10   4   2  222.96   13.43   0
 -10   9   0  189.34   28.57   0
  -9   9   0    4.32   21.41   0
  -7  10  -1   64.28   26.30   0
  -6   8   0  473.45   33.83   0
  -6  11  -2  -26.63   28.52   0
  -6  12  -3   -4.70   33.69   0
  -5   5   1  107.65   13.68   0
  -4  10  -2  255.74   37.29   0
  -4  11  -3   11.99   26.43   0
  -3   6   0  881.52   37.64   0
  -3   8  -1   71.40   21.08   0
  -2   7  -1   62.78   18.63   0
  -1   6  -1  579.68   32.29   0
  -1   9  -3   38.35   24.00   0
   0   8  -3 1351.60   60.53   0
   0   9  -4  -36.75   24.80   0
   0  10  -6    8.54   28.71   0
   1   5  -2  466.20   27.69   0
   1   9  -6   25.07   27.68   0
   2   3  -2  279.41   18.08   0
   2   5  -3  889.86   38.53   0
   2   8  -7   16.25   25.63   0
  -8   9   0   99.07   25.28   0
  -6   6   1   87.21   14.85   0
  -6  10  -1   18.46   26.95   0
  -4   7   0   35.27   14.28   0
  -4   9  -1  101.74   27.56   0
  -4  12  -4  167.35   37.45   0
  -2   5   0 1772.37   45.85   0
  -2  10  -3   25.27   28.10   0
  -1   8  -2   16.91   19.44   0
  -1  10  -4  138.81   34.04   0
  -1  11  -6  112.93   35.53   0
   1   7  -3   23.06   18.48   0
   1   8  -4   21.78   21.92   0
   2   8  -6   13.54   24.53   0
   3   3  -3   19.92   10.06   0
   3   6  -5   18.32   19.51   0
   4   2  -4  152.59   13.29   0
   4   5  -8   12.32   19.80   0
   4   5  -7   -3.65   18.44   0
   5   1  -6  143.22   13.69   0
   5   2  -7  153.25   17.75   0
  -9  11  -1   62.28   31.09   0
  -8   7   1   25.75   14.11   0
  -7   9   0   26.59   21.54   0
  -5   8   0   42.89   19.05   0
  -5  11  -2  -18.21   24.79   0
  -5  12  -3   61.18   31.49   0
  -3  11  -3   26.00   27.13   0
  -2   9  -2  296.23   34.66   0
  -2  11  -4   -2.75   26.56   0
  -1  11  -5  127.92   35.39   0
   0   5  -1    5.31   13.45   0
   0   7  -2   14.15   15.62   0
   0  10  -5   45.07   29.77   0
   1   9  -5   10.80   25.99   0
   2   7  -4  189.49   25.82   0
   3   5  -4   21.20   12.99   0
   3   7  -7  154.26   30.05   0
   3   7  -6  248.14   34.87   0
   4   4  -5  395.00   27.54   0
   4   5  -6   10.41   16.82   0
  -8  11  -1   -2.94   24.49   0
  -7  12  -2    3.12   28.46   0
  -5  10  -1  140.14   28.83   0
  -3  10  -2   58.10   26.25   0
  -3  12  -4   -5.40   25.35   0
  -2  12  -5   29.87   29.05   0
   2   6  -3  185.40   25.24   0
   2   8  -5   25.83   21.34   0
   2   9  -7   98.20   33.98   0
   5   2  -6  141.19   15.85   0
 -10  10   0  190.76   32.93   0
  -7   7   1   31.03   12.78   0
  -7  11  -1  342.83   41.23   0
  -6   9   0  283.97   32.40   0
  -6  12  -2   44.04   31.70   0
  -4  11  -2    6.54   26.31   0
  -4  12  -3  322.96   45.22   0
  -3   9  -1  255.38   33.76   0
  -2   8  -1  110.60   21.70   0
  -1   4   0  370.06   19.96   0
  -1   7  -1  105.54   21.83   0
  -1  10  -3  140.28   31.53   0
  -1  11  -4  290.07   42.90   0
   0   9  -3  -13.46   20.76   0
   0  10  -4   30.44   28.44   0
   0  11  -6  -10.58   29.04   0
   1   3  -1 1280.42   32.12   0
   1   6  -2  357.00   27.49   0
   1   9  -4   24.76   27.34   0
   1  10  -6   63.05   30.68   0
   2   4  -2  571.80   27.63   0
   2   9  -6  171.97   37.93   0
   4   3  -4   36.41   11.46   0
   4   6  -7   19.84   22.29   0
   5   3  -7   -5.52   13.27   0
  -9   8   1   48.21   17.82   0
  -9  10   0  177.68   29.09   0
  -8  10   0  -22.87   21.73   0
  -6  11  -1   -3.59   26.17   0
  -5   6   1  372.44   24.06   0
  -4   5   1  115.60   14.06   0
  -4   8   0   15.30   17.78   0
  -4  10  -1  331.91   39.10   0
  -3   7   0 1982.36   58.77   0
  -2  10  -2   93.18   31.98   0
  -2  11  -3    7.04   25.76   0
  -2  12  -4   51.66   29.37   0
  -1   9  -2   53.49   23.55   0
   0  11  -5   -1.53   28.11   0
   1   8  -3   90.33   22.69   0
   1  10  -5   42.57   28.69   0
   3   4  -3   32.00   11.01   0
   3   6  -4  103.64   19.31   0
   3   7  -5  263.62   30.54   0
   3   8  -7  -16.39   23.09   0
   4   5  -5   24.56   16.50   0
   4   6  -6    1.78   18.72   0
  -8   8   1  595.94   35.54   0
  -6   7   1   78.12   16.35   0
  -5   9   0  226.98   30.35   0
  -5  12  -2   33.61   29.53   0
  -3  11  -2   26.00   27.78   0
  -3  12  -3    8.50   27.90   0
  -2   6   0  880.68   36.68   0
  -1  12  -5   27.94   28.21   0
   0   6  -1  475.63   29.53   0
   0   8  -2  696.35   43.59   0
   2   8  -4   49.45   22.36   0
   2   9  -5  165.22   32.85   0
   3   8  -6    9.30   23.97   0
   5   3  -6    3.67   11.59   0
   5   4  -8   23.26   17.89   0
   5   4  -7    6.44   15.67   0
 -10   5   2  140.63   12.82   0
  -8  12  -1   11.89   27.18   0
  -7  10   0   67.91   24.30   0
  -5  11  -1  -21.66   23.45   0
  -4  13  -3  -10.41   29.44   0
   1   4  -1  177.55   16.16   0
   1   7  -2   69.13   18.49   0
   1  11  -6  130.85   36.84   0
   2   7  -3  125.45   22.24   0
   2  10  -6    2.28   28.96   0
   4   4  -4 1168.05   40.93   0
   4   7  -7   -2.58   23.05   0
  -9   5   2  128.60   12.66   0
  -7   8   1   10.58   15.66   0
  -7  12  -1   17.67   27.50   0
  -6  10   0   23.93   23.09   0
  -4  12  -2  309.87   43.67   0
  -3   4   1   25.21    7.57   0
  -3  10  -1  130.46   28.06   0
  -2   9  -1  339.44   34.27   0
  -2  12  -3   87.15   30.38   0
  -1   5   0 1599.81   43.68   0
  -1   8  -1   55.74   20.45   0
  -1  11  -3  367.02   43.47   0
  -1  12  -4   11.25   28.22   0
   0  10  -3   43.76   26.18   0
   0  11  -4    7.20   23.91   0
   0  12  -5   57.14   33.74   0
   1   9  -3   55.56   24.20   0
   1  10  -4  140.67   33.60   0
   1  11  -5  110.12   36.12   0
   2   5  -2  467.54   27.59   0
   3   5  -3   20.91   12.25   0
   3   7  -4  671.86   41.93   0
   3   8  -5    7.85   19.73   0
   3   9  -7   36.15   27.42   0
   4   6  -5    0.50   18.02   0
   4   7  -6    1.62   22.45   0
   5   2  -5  161.52   14.96   0
   5   4  -6   -8.06   12.87   0
  -9  11   0  121.00   28.43   0
  -8  11   0   -0.02   24.84   0
  -6  12  -1   33.70   32.88   0
  -5   7   1  478.37   29.44   0
  -4   6   1   37.51   12.85   0
  -4   9   0  163.88   25.57   0
  -4  11  -1   -5.58   24.45   0
  -3   8   0  128.78   21.20   0
  -3  13  -3   30.96   30.95   0
  -2   7   0  105.27   18.01   0
  -2  11  -2   18.84   27.28   0
  -2  13  -4  120.65   35.51   0
  -1  10  -2  148.23   30.41   0
   0   9  -2  -27.12   18.38   0
   2   9  -4  324.22   37.16   0
   2  10  -5   27.94   27.23   0
   3   9  -6   93.01   30.21   0
   5   5  -8    3.63   18.50   0
   5   5  -7   13.58   18.65   0
  -9   9   1   31.60   17.06   0
  -8   5   2   34.68    9.29   0
  -8   9   1   41.41   18.80   0
  -7  11   0  324.33   39.41   0
  -6   8   1  447.45   31.86   0
  -5  10   0  269.68   33.99   0
  -5  13  -2   50.60   32.20   0
  -3  12  -2   59.51   31.31   0
   0   7  -1    1.93   13.93   0
   1   5  -1 1152.10   39.56   0
   1   8  -2   22.63   20.79   0
   2   6  -2  252.62   25.60   0
   2   8  -3   68.15   22.54   0
   3   6  -3  201.64   24.35   0
   4   5  -4    6.28   11.15   0
   4   8  -7   43.41   24.29   0
   5   3  -5   -6.85    9.00   0
   5   5  -6   44.70   18.17   0
  -5  12  -1   38.49   27.88   0
  -4  13  -2   47.25   32.55   0
  -3   5   1   13.44   10.06   0
  -2  10  -1  141.13   28.56   0
  -1   6   0 1240.57   42.98   0
  -1   9  -1   34.63   21.18   0
  -1  12  -3   37.94   28.94   0
  -1  13  -4   42.97   30.12   0
   0  11  -3    5.78   27.08   0
   0  12  -4   36.74   29.85   0
   1  10  -3  141.87   34.31   0
   1  11  -4  233.74   39.41   0
   3   8  -4    8.85   21.46   0
   3   9  -5  114.25   29.57   0
   4   7  -5   -0.59   17.28   0
   4   8  -6   33.07   23.43   0
   5   6  -7   69.12   23.72   0
 -10   6   2   16.60    9.40   0
  -9   6   2  186.56   16.38   0
  -7   9   1   13.81   17.92   0
  -6  11   0    4.09   22.58   0
  -3   9   0  207.84   27.52   0
  -3  11  -1   73.23   29.02   0
  -2   8   0  250.58   27.88   0
  -2  12  -2   63.50   29.70   0
  -2  13  -3  195.20   38.52   0
  -1  11  -2  328.20   41.64   0
   0  10  -2   38.12   24.63   0
   1  12  -5   30.73   30.92   0
   2  10  -4   50.33   28.58   0
   2  11  -5    8.52   27.19   0
   3  10  -6   25.73   28.38   0
   4   6  -4   30.67   15.92   0
   5   4  -5   24.17   12.82   0
 -10  10   1  134.28   24.58   0
  -9  10   1  146.00   26.00   0
  -8  12   0   17.35   27.21   0
  -7   5   2  273.06   16.13   0
  -6  13  -1  166.09   36.41   0
  -5   8   1   51.59   15.02   0
  -4   7   1    6.70   10.97   0
  -4  10   0  383.04   36.44   0
  -4  12  -1  408.64   45.23   0
  -3  13  -2   47.75   30.26   0
   0   8  -1 1204.21   52.90   0
   1   6  -1  584.95   32.23   0
   1   9  -2   31.50   21.49   0
   2   7  -2  118.59   20.68   0
   2   9  -3  397.51   38.67   0
   3   3  -2  168.54   13.92   0
   3   7  -3  876.75   44.76   0
   3  10  -5   41.33   29.36   0
   4   2  -3  377.38   17.38   0
   4   3  -3   40.70   10.36   0
   4   8  -5   50.97   26.74   0
   5   5  -5  111.28   19.35   0
   5   6  -6  118.43   22.54   0
   5   7  -7   91.50   25.97   0
  -8   6   2  192.09   16.37   0
  -8  10   1   27.40   21.06   0
  -7  12   0   21.14   28.44   0
  -6   9   1  194.32   24.43   0
  -5  11   0   17.52   22.86   0
  -5  13  -1   59.65   34.33   0
  -3   6   1  382.36   23.67   0
  -2  11  -1   39.39   25.30   0
  -1   7   0  197.22   22.14   0
  -1  10  -1  104.09   29.89   0
  -1  13  -3   74.10   31.22   0
   0   4   0 1021.74   31.61   0
   0  12  -3   44.53   29.28   0
   0  13  -4    5.18   26.81   0
   1  11  -3  442.53   46.22   0
   1  12  -4   24.56   28.22   0
   3   4  -2   16.14   11.47   0
   3   9  -4  151.81   29.41   0
   4   7  -4    5.69   19.48   0
   4   9  -6  -19.40   21.82   0
  -7  10   1  103.45   25.21   0
  -6  12   0   93.00   32.42   0
  -3  10   0  220.92   30.34   0
  -3  12  -1   40.86   29.07   0
  -2   9   0  557.27   40.95   0
  -2  13  -2  145.46   37.76   0
  -1  12  -2   59.99   29.37   0
   0   5   0    1.43   10.08   0
   0   9  -1   15.85   19.88   0
   0  11  -2   -9.94   25.48   0
   1   7  -1  112.30   20.12   0
   2   8  -2   74.51   24.69   0
   2  10  -3   60.83   30.04   0
   2  11  -4   15.10   27.28   0
   2  12  -5   32.45   30.95   0
   3   8  -3    7.37   18.92   0
   4   4  -3 1929.05   48.91   0
   5   6  -5  135.26   23.42   0
   5   7  -6  141.04   25.85   0
 -10   7   2   31.46   11.52   0
  -9   7   2   19.73   10.92   0
  -7   6   2   49.20   11.45   0
  -4   8   1   66.41   16.03   0
  -4  11   0  -15.78   21.68   0
  -4  13  -1   28.18   28.82   0
  -2   4   1  953.16   27.93   0
   1  10  -2  136.76   29.84   0
   2   3  -1  435.55   19.80   0
   3   5  -2   46.86   13.31   0
   3  10  -4   32.40   27.24   0
   3  11  -5   19.76   27.64   0
   4   5  -3   51.93   13.57   0
   4   8  -4   72.21   25.42   0
   4   9  -5    2.43   23.53   0
   4  10  -6  123.00   35.20   0
   5   8  -7   23.83   22.52   0
   6   3  -7   37.67   13.44   0
   6   4  -7    6.75   14.08   0
  -9  11   1   51.66   24.95   0
  -8   7   2   26.66   11.85   0
  -6   5   2  302.47   16.94   0
  -6  10   1   30.23   18.36   0
  -5  12   0   39.85   26.56   0
  -3   7   1 1077.30   41.68   0
  -2  12  -1   84.36   31.03   0
  -1   8   0   18.77   15.71   0
  -1  11  -1  529.93   46.04   0
   0   6   0 1712.45   50.48   0
   0  13  -3   -1.95   25.58   0
   1   8  -1   62.28   19.36   0
   1  12  -3   45.82   29.63   0
   1  13  -4   79.49   32.38   0
   2   4  -1 1004.54   33.32   0
   3   6  -2  218.31   24.17   0
   5   2  -4  326.84   17.53   0
   5   3  -4    9.70    9.17   0
   5   4  -4   15.45   11.87   0
   5   7  -5  192.78   28.29   0
   5   8  -6   28.54   22.35   0
  -8  11   1   -0.63   19.08   0
  -4   9   1  121.20   23.88   0
  -3  11   0  118.43   27.78   0
  -3  13  -1   15.81   28.45   0
  -2   5   1 1430.33   39.01   0
  -2  10   0  211.28   30.29   0
  -1  13  -2   17.03   28.41   0
   0  10  -1   42.48   25.39   0
   0  12  -2    1.32   25.95   0
   2   5  -1 1426.36   43.99   0
   2   9  -2  308.99   34.45   0
   2  11  -3   -4.18   25.64   0
   3   9  -3  305.47   34.87   0
   4   6  -3   24.74   13.98   0
   4  10  -5  131.52   32.48   0
   5   5  -4  181.76   21.41   0
   6   3  -6   50.80   13.08   0
   6   5  -7   93.10   19.89   0
 -10   8   2   -1.09   11.22   0
  -9   8   2   45.70   14.06   0
  -7  11   1  285.57   33.07   0
  -6  13   0  126.64   33.45   0
  -5  10   1  144.48   24.53   0
  -4  12   0  575.97   48.93   0
  -4  14  -1   29.69   30.76   0
  -3   8   1   55.40   15.81   0
  -2   6   1  689.20   31.08   0
  -2  14  -2   28.18   28.71   0
  -1   9   0   46.42   18.81   0
   0   7   0    2.32   12.99   0
   1  11  -2  332.88   41.52   0
   2   6  -1  674.07   34.47   0
   3   7  -2  807.98   41.93   0
   3  11  -4   -4.11   25.53   0
   4   7  -3    8.06   16.12   0
   4   9  -4   -2.56   22.10   0
   5   6  -4  337.52   28.83   0
   5   8  -5   46.85   25.06   0
   5   9  -6   41.72   24.88   0
   6   2  -6   16.15    9.23   0
   6   4  -6   12.76   12.69   0
   6   5  -6  132.17   21.11   0
   6   6  -7   29.39   20.06   0
  -6  11   1    8.67   23.04   0
  -5  13   0   88.03   31.12   0
  -2  13  -1  168.03   37.02   0
  -1  12  -1   81.74   31.28   0
   0  11  -1    2.86   27.27   0
   1   9  -1   25.68   20.96   0
   1  13  -3   81.29   32.60   0
   2  10  -2  127.16   29.17   0
   2  13  -4  144.51   37.16   0
   3  10  -3   81.75   29.20   0
   4  11  -5    8.46   29.44   0
   6   6  -6   76.91   20.49   0
   6   7  -7   22.59   20.29   0
  -8  12   1    0.14   23.06   0
  -4  10   1  338.44   32.80   0
  -3   9   1  257.19   29.63   0
  -3  12   0   82.98   29.89   0
  -3  14  -1   50.79   32.34   0
  -2   7   1   44.15   14.13   0
  -2  11   0   81.59   26.70   0
  -1  10   0  267.51   35.02   0
  -1  14  -2   63.99   31.22   0
   0   8   0 1428.23   55.48   0
   0  13  -2  -17.86   25.97   0
   1  12  -2   79.38   29.78   0
   2   7  -1   36.61   16.10   0
   2  12  -3   68.72   30.09   0
   3   8  -2   33.37   18.14   0
   3  12  -4   -9.35   27.27   0
   4   8  -3  153.32   27.23   0
   4  10  -4  212.80   35.25   0
   5   7  -4  357.38   31.59   0
   5   9  -5   63.41   25.72   0
 -10   9   2   89.10   17.55   0
  -7  12   1   10.96   21.99   0
  -5   5   2  139.39   12.24   0
  -5  11   1   -8.90   19.84   0
  -4  13   0   32.83   27.22   0
   1  10  -1  108.08   27.10   0
   2   8  -1   97.56   21.18   0
   2  11  -2   53.57   30.41   0
   3  11  -3   32.01   27.59   0
   5   8  -4   27.69   22.32   0
   6   4  -5    9.64   12.95   0
   6   7  -6   17.74   17.88   0
  -6   8   2  183.06   20.69   0
  -6  12   1   28.27   23.29   0
  -2   8   1   96.34   18.52   0
  -2  12   0   99.48   33.31   0
  -2  14  -1   41.86   29.95   0
  -1  13  -1   25.61   27.79   0
   0   9   0   -2.89   18.00   0
   0  12  -1   43.15   28.95   0
   0  14  -2  152.54   38.09   0
   1   4   0  379.10   20.86   0
   1   5   0 1636.17   45.27   0
   2  13  -3  174.05   37.72   0
   3   9  -2  100.40   25.56   0
   4   9  -3   31.08   22.31   0
   4  11  -4   24.82   26.64   0
   5  10  -5   39.22   26.22   0
   6   3  -5   34.68   11.53   0
   6   5  -5  121.67   19.38   0
   6   6  -5   83.51   19.91   0
   6   8  -6   43.83   24.23   0
  -7   9   2    6.01   15.91   0
  -5   7   2  285.19   22.07   0
  -5  12   1   62.66   28.88   0
  -4  11   1   17.80   22.20   0
  -3  10   1  102.56   23.38   0
  -3  13   0   -4.34   25.90   0
  -1   4   1  184.53   15.17   0
  -1   5   1 1145.48   35.81   0
  -1  11   0  646.23   48.03   0
   1   3   0 2963.72   46.27   0
   1   7   0  214.14   23.36   0
   1  11  -1  523.80   47.31   0
   1  13  -2   20.79   27.76   0
   2   9  -1  350.88   35.21   0
   3  10  -2  102.52   30.95   0
   3  12  -3   42.41   30.26   0
   4   4  -2 1559.71   43.14   0
   4   5  -2    5.68   12.95   0
   4  10  -3  282.27   38.87   0
   5   9  -4  108.89   28.31   0
   6   7  -5    7.53   18.49   0
  -8  10   2    3.58   16.51   0
  -6   9   2  212.57   24.42   0
  -4  14   0   -0.78   26.96   0
  -2   9   1  354.97   30.95   0
  -1   6   1  655.93   31.03   0
  -1   7   1  102.63   19.27   0
  -1  14  -1   33.71   29.56   0
   0  10   0   47.56   22.91   0
   0  13  -1   -8.91   23.17   0
   2  12  -2   36.98   27.32   0
   4   6  -2    1.72   12.14   0
   4   7  -2   21.35   17.98   0
   4  12  -4  174.08   37.16   0
   5   4  -3   48.99   12.55   0
   5   5  -3  208.99   20.10   0
   5   6  -3  424.56   29.64   0
   5  11  -5   -0.25   25.90   0
   6   8  -5   57.49   24.69   0
   6   9  -6   72.68   25.78   0
  -7  10   2   26.64   18.06   0
  -6  13   1   85.45   28.84   0
  -5   8   2   35.31   13.27   0
  -4  12   1  457.01   43.03   0
  -3  11   1   90.76   26.25   0
  -3  14   0    8.63   31.46   0
  -2  10   1  153.36   28.95   0
  -2  13   0  307.75   41.85   0
  -1  12   0  114.28   31.50   0
   1   8   0    1.03   16.87   0
   1  12  -1   78.07   28.91   0
   1  14  -2   48.16   29.57   0
   2  10  -1  165.51   30.16   0
   3   5  -1   13.64   11.31   0
   3   6  -1  401.75   28.05   0
   3  11  -2   21.12   27.02   0
   3  13  -3    4.82   29.45   0
   4   3  -2   20.23    7.90   0
   4   8  -2   50.96   23.13   0
   4  11  -3    8.25   25.91   0
   5   3  -3   18.60    8.85   0
   5   7  -3  572.16   37.31   0
   5  10  -4  170.02   33.07   0
   6   2  -5   18.73    8.17   0
  -5   9   2  133.06   21.97   0
  -5  13   1   81.31   28.89   0
  -4   6   2   11.14    8.34   0
  -4   7   2   19.48   12.27   0
  -1   8   1   65.89   17.51   0
   0  11   0   18.44   23.43   0
   1   9   0   47.97   19.73   0
   2  13  -2  182.13   37.51   0
   3   4  -1   26.63   10.32   0
   3   7  -1 1107.72   47.47   0
   5   8  -3   99.71   23.10   0
   5  11  -4   -0.63   27.56   0
   6   5  -4  361.37   26.50   0
   6   6  -4  188.49   24.13   0
   6   9  -5  128.09   28.08   0
   7   6  -7   21.08   17.77   0
  -8  11   2    2.14   18.96   0
  -6  10   2   20.37   16.89   0
  -4   8   2   14.91   13.94   0
  -4  13   1   -8.59   27.89   0
  -3  12   1   44.84   25.30   0
  -2  11   1   17.42   24.71   0
  -2  14   0   48.40   31.38   0
  -1   9   1   14.37   16.00   0
  -1  13   0   12.06   27.47   0
   0  14  -1  281.56   41.88   0
   1  10   0  252.63   35.44   0
   1  13  -1   17.78   27.74   0
   2  11  -1   21.39   24.47   0
   3   3  -1   19.94    9.80   0
   3   8  -1   71.17   19.95   0
   3  12  -2   47.04   28.31   0
   4   9  -2   66.33   23.66   0
   4  12  -3  252.85   40.50   0
   5   9  -3  137.47   28.60   0
   6   4  -4    6.65   10.74   0
   6   7  -4   34.39   17.70   0
   6  10  -5    3.56   26.39   0
  -7  11   2  265.81   29.43   0
  -5  10   2  157.69   25.39   0
  -1  10   1  122.04   27.80   0
   0  12   0    1.90   25.64   0
   2  12  -1   98.49   31.87   0
   2  14  -2   48.16   29.43   0
   3   9  -1  235.82   30.71   0
   4  10  -2  270.52   36.80   0
   5  10  -3  135.87   31.38   0
   5  12  -4   90.99   31.93   0
   6   8  -4   49.11   20.69   0
   7   5  -6  145.67   19.79   0
   7   6  -6   15.61   17.23   0
   7   7  -6   37.79   20.97   0
  -6  11   2   -4.01   17.60   0
  -4   9   2   58.24   17.12   0
  -3  13   1   26.95   29.90   0
  -2  12   1   74.52   31.17   0
  -1  14   0   17.39   30.95   0
   0   6   1  456.19   27.14   0
   0   7   1    3.55   12.50   0
   1  11   0  672.13   49.48   0
   1  14  -1   16.49   29.34   0
   2   5   0 1785.56   48.30   0
   2   6   0  888.62   38.51   0
   2   7   0   87.61   18.63   0
   2   8   0  246.48   27.32   0
   3  10  -1  136.98   30.32   0
   3  13  -2   19.08   28.12   0
   4  11  -2   10.09   27.22   0
   4  13  -3  -14.93   28.07   0
   5   2  -3  811.83   23.99   0
   6   3  -4   85.25   12.55   0
   6   9  -4  254.95   34.03   0
   7   4  -6    4.19   11.59   0
   7   8  -6    8.66   20.49   0
  -7  12   2    8.98   21.43   0
  -5  11   2    8.25   21.07   0
  -4  10   2  273.91   30.43   0
  -4  14   1    9.25   26.68   0
  -3   6   2  229.21   18.09   0
  -3   7   2  837.86   35.46   0
  -3   8   2   22.84   15.16   0
  -1  11   1  484.71   41.70   0
   0   5   1    0.32    9.28   0
   0   8   1 1243.50   50.55   0
   0  13   0   -5.22   24.43   0
   2   9   0  597.05   41.95   0
   2  13  -1  183.72   36.82   0
   3  11  -1   88.25   28.59   0
   5  11  -3   -8.62   24.63   0
   6  10  -4   10.33   24.12   0
   7   7  -5   24.14   19.55   0
  -6  12   2   20.38   20.80   0
  -3   5   2   48.27    9.36   0
  -3   9   2  104.60   22.04   0
  -3  14   1   24.50   30.77   0
  -2  13   1  183.44   37.39   0
   0   9   1  -12.98   16.93   0
   1  12   0  136.03   33.08   0
   2   4   0 2346.10   49.28   0
   2  10   0  211.48   31.58   0
   4  12  -2  276.36   40.71   0
   5   6  -2  295.02   25.34   0
   5   7  -2  259.98   27.52   0
   5   8  -2   21.79   18.72   0
   5  12  -3   51.59   29.88   0
   6   7  -3   63.94   21.04   0
   6  11  -4   28.61   26.62   0
   7   5  -5  197.87   21.84   0
   7   6  -5   30.71   16.61   0
   7   8  -5   -0.62   20.47   0
  -5  12   2   53.27   23.23   0
  -4  11   2    6.97   19.72   0
  -3  10   2   99.12   24.06   0
  -1  12   1   66.13   28.15   0
   0   4   1  242.93   16.58   0
   0  10   1   75.52   23.62   0
   0  14   0  237.07   40.04   0
   1  13   0   22.35   28.77   0
   2  14  -1   10.35   26.24   0
   3  12  -1   52.84   28.31   0
   4   6  -1   51.98   15.32   0
   4   7  -1   -3.65   13.76   0
   4   8  -1   81.25   20.50   0
   4   9  -1  129.99   29.55   0
   5   5  -2  130.10   16.93   0
   5   9  -2  122.39   26.51   0
   6   6  -3  128.61   18.98   0
   6   8  -3  188.72   27.21   0
   6   9  -3  246.28   34.26   0
   7   3  -6  224.46   16.29   0
   7   9  -5    9.36   20.26   0
   7  10  -5   -3.17   25.05   0
  -4  12   2  241.93   35.06   0
  -2   7   2  145.30   19.34   0
  -2   8   2   89.13   19.02   0
  -2  14   1    5.70   30.06   0
  -1  13   1   33.96   28.83   0
   0  11   1   -5.31   22.77   0
   2  11   0   56.56   26.29   0
   3  13  -1   44.05   31.09   0
   4   5  -1  104.20   15.86   0
   4  10  -1  333.40   37.36   0
   4  13  -2   21.15   27.60   0
   5   4  -2   16.14   11.13   0
   5  10  -2  144.53   30.98   0
   6   5  -3  388.09   25.67   0
   6  10  -3   41.08   25.55   0
   7   4  -5   -2.87   11.08   0
  -5  13   2   39.00   23.89   0
  -3  11   2   38.18   20.36   0
  -2   6   2  273.59   20.12   0
  -2   9   2  308.74   28.96   0
   0  12   1   21.27   27.47   0
   1   7   1   99.45   18.41   0
   1   8   1   70.62   20.08   0
   1   9   1   14.57   18.98   0
   1  14   0   27.71   28.71   0
   2   3   0  442.70   20.01   0
   2  12   0   74.48   28.83   0
   3   7   0 1858.31   60.05   0
   3   8   0  102.54   23.05   0
   4  11  -1   -6.63   25.04   0
   5  11  -2   -9.30   24.22   0
   6   2  -4   26.80    8.57   0
   6  11  -3  -16.02   28.53   0
   7   6  -4   52.19   17.64   0
   7   7  -4   53.67   20.44   0
   7   8  -4    8.49   21.56   0
   7   9  -4    2.71   23.62   0
  -4  13   2   15.45   27.09   0
  -3  12   2   30.88   26.89   0
  -2  10   2  107.22   22.76   0
  -1  14   1   56.81   33.83   0
   1   6   1  627.08   31.99   0
   1  10   1   78.90   24.71   0
   2  13   0  301.39   43.08   0
   3   6   0  910.93   39.80   0
   3   9   0  218.37   30.11   0
   3  10   0  183.66   31.04   0
   3  14  -1   13.39   26.57   0
   4   4  -1 2676.80   55.28   0
   4  12  -1  383.90   45.20   0
   5  12  -2   72.07   30.50   0
   6   4  -3   15.34    8.91   0
   6  12  -3   44.22   30.31   0
   7  10  -4   22.85   24.08   0
  -2   5   2  509.98   23.26   0
  -2  11   2   27.75   21.67   0
   0  13   1    1.24   26.19   0
   1   5   1 1166.35   38.48   0
   1  11   1  545.36   46.15   0
   3   5   0   84.56   15.01   0
   3  11   0   85.63   30.17   0
   5  13  -2   49.87   31.83   0
   7   5  -4  366.56   25.92   0
   7  11  -4  355.70   41.96   0
   8   7  -6   14.80   17.33   0
  -8   8   3  351.83   21.88   0
  -3  13   2   30.25   25.86   0
  -2  12   2   78.14   26.52   0
  -1   7   2   71.62   15.24   0
  -1   8   2    4.32   12.84   0
  -1   9   2   37.02   16.67   0
  -1  10   2  122.53   27.09   0
   0  14   1  245.55   42.13   0
   1  12   1   51.75   27.95   0
   2  14   0   47.56   28.30   0
   3  12   0   73.41   28.72   0
   4  13  -1    0.37   26.03   0
   5   3  -2   45.22   10.19   0
   5   8  -1   33.63   20.07   0
   5   9  -1  111.10   26.29   0
   6   7  -2   50.61   18.34   0
   6   8  -2  229.01   28.67   0
   6   9  -2  203.26   31.04   0
   6  10  -2   20.44   26.12   0
   7   3  -5  246.34   16.68   0
   8   6  -6   40.61   16.57   0
  -8   7   3    9.69    8.50   0
  -8   9   3   19.60   11.82   0
  -8  10   3    0.65   12.65   0
  -7   7   3   62.47   11.46   0
  -7   8   3    9.50   10.27   0
  -2  13   2  184.19   36.99   0
  -1   6   2  401.48   25.49   0
  -1  11   2  335.55   35.75   0
   1  13   1   63.45   31.10   0
   2   8   1   98.60   20.67   0
   2   9   1  329.58   33.49   0
   3  13   0   31.63   29.65   0
   4  14  -1   16.57   29.71   0
   5   7  -1  450.41   33.65   0
   5  10  -1  125.76   28.93   0
   5  11  -1    6.91   27.48   0
   6   3  -3  224.94   16.83   0
   6   6  -2  209.13   22.44   0
   6  11  -2   -7.73   24.15   0
   7   4  -4    7.86   11.74   0
   7   7  -3   75.45   21.80   0
   7   8  -3   37.77   19.54   0
   7   9  -3   -4.83   20.70   0
   7  10  -3   49.33   27.70   0
   8   7  -5   14.87   18.74   0
   8   8  -5  102.56   24.60   0
   8   9  -5    4.56   22.31   0
  -6   7   3   62.82   12.55   0
  -6  10   3   47.62   18.15   0
  -1  12   2   47.38   29.28   0
   1   4   1  174.79   15.64   0
   2   7   1   41.14   16.01   0
   2  10   1  172.99   29.61   0
   2  11   1    2.34   21.69   0
   3   4   0   -6.24    9.08   0
   4   3  -1   24.57    8.58   0
   4   8   0   42.25   18.47   0
   4   9   0  133.15   26.78   0
   4  10   0  390.69   39.47   0
   5   6  -1  353.75   27.44   0
   5  12  -1   28.58   28.60   0
   6  12  -2   41.01   28.77   0
   7   6  -3   61.24   18.53   0
   7  11  -3  459.15   46.17   0
   8   5  -6    8.81   12.67   0
   8   6  -5   40.00   17.00   0
  -6  11   3    4.01   17.45   0
  -5   9   3  134.18   20.28   0
  -5  10   3  130.95   22.05   0
  -2  14   2   48.10   28.03   0
  -1  13   2   49.23   30.22   0
   0   8   2  669.98   37.82   0
   0   9   2   14.63   17.87   0
   0  10   2   70.65   22.70   0
   1  14   1   39.68   28.64   0
   2   6   1  671.37   34.06   0
   2  12   1  103.96   31.47   0
   3  14   0    0.10   25.05   0
   4   7   0   19.84   15.60   0
   4  11   0    1.12   26.31   0
   5   5  -1  102.55   17.78   0
   5  13  -1   51.00   31.72   0
   6   5  -2  322.72   23.84   0
   8   8  -4  284.69   32.50   0
   8   9  -4   21.65   23.75   0
   8  10  -4    7.42   25.34   0
  -7   6   3   60.16    9.45   0
  -6  12   3   17.57   20.45   0
  -5  11   3    8.50   17.11   0
  -4   9   3   27.39   16.38   0
  -4  10   3  276.98   28.88   0
  -1   5   2  454.32   23.21   0
   0   7   2   12.15   12.71   0
   0  11   2   15.16   21.40   0
   2  13   1  194.28   36.59   0
   4   6   0   26.17   14.32   0
   4  12   0  491.73   47.96   0
   7   5  -3  544.98   30.74   0
   8   5  -5   28.58   14.03   0
   8   7  -4    9.46   17.14   0
  -6   6   3  119.16   12.24   0
  -5  12   3   45.22   21.26   0
  -4   8   3  141.48   17.66   0
  -4  11   3   -3.27   20.11   0
  -1  14   2   63.36   29.23   0
   0  12   2    9.81   24.89   0
   2   5   1 1390.18   43.20   0
   2  14   1    9.35   29.01   0
   3   8   1   62.41   22.57   0
   3   9   1  277.82   32.38   0
   3  10   1  140.76   28.47   0
   3  11   1   45.20   29.54   0
   4  13   0    1.52   24.63   0
   6   9  -1  193.07   30.07   0
   6  10  -1   22.50   25.45   0
   7   9  -2   -1.94   23.91   0
   7  10  -2   39.72   28.88   0
  -5   6   3  435.94   21.04   0
  -4  12   3  306.38   34.08   0
  -3   9   3  263.69   27.34   0
  -3  10   3   69.07   21.79   0
  -3  11   3    1.79   21.84   0
   0   6   2  609.35   30.66   0
   0  13   2  -23.46   23.36   0
   1   9   2   13.04   18.50   0
   1  10   2  135.26   26.89   0
   1  11   2  340.58   40.74   0
   3   7   1 1088.86   47.10   0
   3  12   1   68.37   28.02   0
   4   5   0   25.18   12.54   0
   4  14   0   25.93   27.36   0
   5   9   0  243.11   34.46   0
   5  10   0  334.85   40.30   0
   6   4  -2   20.75   11.23   0
   6   7  -1   81.85   21.58   0
   6   8  -1  452.91   36.84   0
   6  11  -1   -0.92   25.07   0
   6  12  -1   37.70   28.95   0
   7   3  -4  649.43   24.91   0
   7   7  -2   28.22   19.34   0
   7   8  -2   32.20   19.04   0
   7  11  -2  318.74   40.22   0
   7  12  -2   -3.30   25.83   0
   8   6  -4   88.21   19.20   0
  -4  13   3   -2.45   20.65   0
  -3   8   3    7.70   10.87   0
  -3  12   3   29.18   25.14   0
   0  14   2  183.40   36.65   0
   1   8   2   39.51   18.13   0
   1  12   2   35.52   26.20   0
   3   3   0  612.20   24.13   0
   3  13   1   41.62   28.11   0
   5   2  -2  476.32   18.55   0
   5   4  -1  117.95   14.82   0
   5   8   0   30.04   18.25   0
   5  11   0   -8.79   24.02   0
   5  12   0   45.72   27.49   0
   6  13  -1  121.97   34.06   0
   8   8  -3  428.78   37.78   0
   8   9  -3   11.16   21.27   0
   8  10  -3  -13.89   21.83   0
   8  11  -3   -2.01   25.12   0
  -3   7   3  887.66   35.75   0
  -3  13   3   58.46   27.94   0
  -2   9   3  360.71   31.30   0
  -2  10   3   64.75   20.39   0
  -2  11   3   26.17   24.24   0
  -1   4   2  116.55   12.68   0
   1   3   1 1278.10   31.55   0
   1   7   2  106.85   18.57   0
   1  13   2   21.00   27.03   0
   3   6   1  456.64   29.75   0
   3  14   1   43.84   27.95   0
   5   7   0  539.33   35.85   0
   5  13   0   60.29   28.20   0
   6   6  -1   74.46   17.06   0
   7   4  -3    5.49   10.41   0
   7   6  -2   62.13   18.87   0
   8   4  -5   44.92   12.78   0
   8   5  -4   37.61   13.95   0
   8   7  -3   17.64   18.51   0
   9   8  -5    8.45   18.28   0
  -2   8   3   55.71   14.84   0
  -2  12   3   71.71   25.61   0
  -2  13   3  138.32   33.35   0
   0   5   2   19.98   10.06   0
   1  14   2   33.26   29.10   0
   2   4   1  950.67   32.86   0
   2  10   2   99.14   25.74   0
   2  11   2   16.02   28.65   0
   4   2  -1  893.70   24.96   0
   4   9   1  114.23   25.93   0
   4  10   1  372.58   38.82   0
   4  11   1    4.21   24.28   0
   4  12   1  417.26   44.61   0
   6   2  -3  179.67   12.30   0
   9   7  -5   13.01   16.23   0
   9   9  -4   43.17   24.31   0
  -1   9   3   36.74   20.09   0
  -1  10   3  132.64   24.41   0
  -1  11   3  387.49   37.52   0
  -1  12   3   20.02   26.54   0
   1   6   2  396.39   26.62   0
   2   8   2   93.48   24.36   0
   2   9   2  318.59   32.78   0
   2  12   2   30.70   26.75   0
   2  13   2  152.76   35.14   0
   4   4   0 5080.86   77.25   0
   4   8   1   81.22   22.54   0
   4  13   1    8.68   24.04   0
   5   6   0  616.71   35.21   0
   7   9  -1   12.25   20.52   0
   7  10  -1  107.00   29.73   0
   7  11  -1  309.30   40.46   0
   7  12  -1   26.09   27.82   0
   8   6  -3  213.02   24.08   0
   8  10  -2    3.28   27.15   0
   8  11  -2   -6.09   29.12   0
   9   8  -4   22.04   20.70   0
  -5   5   3  171.43   12.08   0
  -3   6   3  215.52   17.63   0
  -2   7   3  105.56   15.69   0
  -1   8   3  109.50   21.02   0
  -1  13   3   64.71   28.01   0
   2  14   2   17.92   27.04   0
   3   5   1    3.66   11.50   0
   4   7   1   -1.77   14.41   0
   4  14   1   34.50   27.48   0
   6   3  -2  244.34   17.10   0
   6   5  -1  355.82   25.54   0
   6   9   0  315.17   36.31   0
   6  10   0   37.70   26.40   0
   6  11   0    0.86   25.25   0
   6  12   0   56.93   28.49   0
   6  13   0  104.32   33.77   0
   7   5  -2  290.76   23.06   0
   7   8  -1   24.77   21.29   0
   8   8  -2  415.31   37.40   0
   8   9  -2   37.82   23.77   0
   9   6  -5  115.07   19.02   0
   0  10   3   44.64   24.62   0
   0  11   3  -15.81   21.31   0
   0  12   3   55.17   27.99   0
   2   7   2  121.31   20.02   0
   3  10   2   71.14   28.69   0
   3  11   2   16.64   26.54   0
   3  12   2   41.44   28.53   0
   5   3  -1    9.42    7.92   0
   5   5   0   64.24   17.05   0
   5  10   1  122.69   31.99   0
   5  11   1   -1.75   25.17   0
   6   8   0  466.86   37.90   0
   7   7  -1   37.04   20.88   0
   9   7  -4   21.49   18.26   0
   9   9  -3   51.20   25.60   0
   9  10  -3  115.44   28.52   0
  -4   5   3   43.01    8.86   0
  -2   6   3  187.89   18.02   0
  -1   7   3   19.03   14.15   0
   0   4   2  310.41   19.27   0
   0   9   3   13.26   17.09   0
   0  13   3    1.71   24.18   0
   1   5   2  432.18   25.05   0
   3   9   2   98.52   24.73   0
   3  13   2   14.50   26.22   0
   4   6   1   54.29   16.02   0
   5   9   1  103.96   26.37   0
   5  12   1   20.39   23.99   0
   5  13   1   56.05   28.27   0
   6   7   0  116.26   22.66   0
   8   4  -4   82.11   13.61   0
   8   5  -3   60.72   15.79   0
   8   7  -2   28.66   18.52   0
   9   8  -3   33.04   22.27   0
   0   8   3 1377.54   52.84   0
   1  11   3  401.42   41.52   0
   1  12   3   15.40   28.28   0
   2   6   2  307.37   24.92   0
   3   8   2   46.07   20.03   0
   5   8   1   73.58   22.75   0
   7   3  -3  906.72   29.37   0
   7   6  -1   68.85   18.95   0
   7  11   0  301.75   40.91   0
   7  12   0   45.89   29.68   0
   8  10  -1    4.72   25.52   0
   8  11  -1   -2.53   24.57   0
   8  12  -1   -0.37   26.17   0
   9   6  -4  218.85   23.87   0
  -5  11   4   -2.18   15.98   0
  -5  12   4   70.29   21.76   0
   1   9   3   28.96   21.95   0
   1  10   3  119.91   26.02   0
   1  13   3   83.68   30.08   0
   2   3   1  473.66   21.55   0
   3   4   1   26.59   11.12   0
   4   3   0    3.54   10.22   0
   4  11   2   11.80   25.01   0
   4  12   2  249.06   37.86   0
   6   4  -1   60.90   12.65   0
   6   6   0  272.77   27.37   0
   7   4  -2   17.85   11.29   0
   7   9   0   10.45   24.56   0
   7  10   0   89.56   28.38   0
   8   6  -2  214.90   25.39   0
   8   9  -1   24.14   23.47   0
   9   5  -5   43.31   13.23   0
   9   7  -3    2.99   16.83   0
   9  10  -2  133.89   33.31   0
   9  11  -2   62.23   28.92   0
  -4  10   4  175.52   24.00   0
  -4  11   4  -21.00   17.40   0
  -4  12   4  216.21   29.96   0
  -1   6   3  432.73   26.23   0
   0   7   3   -0.50   11.64   0
   3   7   2  786.36   41.92   0
   4   5   1  115.73   17.32   0
   4   9   2   78.99   27.43   0
   4  10   2  281.78   35.34   0
   4  13   2   -0.52   23.87   0
   5   7   1  453.51   34.00   0
   6  10   1   32.14   26.29   0
   6  11   1   29.77   25.10   0
   6  12   1   33.98   27.55   0
   6  13   1  124.64   32.90   0
   8   3  -5    1.27    6.98   0
   8   8  -1  633.95   43.22   0
   9   9  -2   11.45   21.98   0
  -7  10   4   10.34   11.80   0
  -3  10   4   55.21   19.73   0
  -3  11   4    1.70   17.48   0
  -3  12   4    8.07   19.73   0
   1   8   3   88.48   19.63   0
   2  10   3   93.80   25.34   0
   2  11   3    3.08   23.67   0
   2  12   3   96.75   30.02   0
   2  13   3  166.27   35.14   0
   5   4   0   29.82   11.56   0
   6   9   1  163.53   31.10   0
   7   5  -1  465.97   30.15   0
   7   8   0   92.02   24.19   0
   9   8  -2   26.29   23.39   0
  10   7  -5   12.41   16.23   0
  10   8  -4    1.99   20.18   0
  -7   9   4    0.65   10.00   0
  -4   9   4   -3.46   13.72   0
  -3   9   4  163.21   22.49   0
  -2   5   3  859.78   29.83   0
  -2  10   4   46.56   20.74   0
  -2  11   4    1.28   18.80   0
  -2  12   4   42.90   23.34   0
  -2  13   4  138.24   29.29   0
   1   4   2  142.31   14.77   0
   2   5   2  472.58   27.40   0
   2   9   3  408.83   36.02   0
   3   6   2  251.39   24.11   0
   4   8   2   30.20   20.01   0
   5   6   1  358.03   28.94   0
   5  11   2  -19.29   24.44   0
   5  12   2   28.64   27.38   0
   5  13   2   37.45   28.60   0
   6   8   1  445.74   37.98   0
   7   7   0   24.60   18.58   0
   8   4  -3  143.58   16.20   0
   8   5  -2   13.61   14.10   0
   8   7  -1   10.20   16.91   0
   8  11   0   -3.80   26.69   0
   8  12   0   19.35   31.74   0
   9   5  -4  134.37   17.62   0
   9   6  -3  233.69   24.02   0
   9  11  -1  108.67   33.82   0
  10   9  -3   93.08   27.32   0
  -1  11   4  235.61   33.69   0
  -1  12   4   30.74   23.22   0
  -1  13   4   53.47   29.61   0
   0   6   3  405.91   26.00   0
   1   7   3   16.91   13.76   0
   3  11   3   36.83   27.21   0
   3  12   3   22.74   26.76   0
   3  13   3   32.46   26.62   0
   5  10   2  155.46   33.06   0
   6   5   0  634.99   33.78   0
   7  11   1  330.89   42.34   0
   7  12   1   16.41   25.97   0
   8  10   0   13.74   24.88   0
   9   7  -2   19.75   19.47   0
   9  10  -1  147.74   31.67   0
  10   7  -4   -2.32   15.74   0
  -6   8   4   65.08   12.57   0
  -3   8   4    7.62   13.06   0
  -2   9   4  331.76   29.26   0
  -1  10   4  137.43   24.39   0
   2   8   3   52.91   19.94   0
   3  10   3   98.40   28.12   0
   4   7   2   15.51   16.06   0
   5   2  -1 1499.21   33.64   0
   5   9   2  155.46   29.20   0
   6   2  -2  277.77   14.99   0
   6   7   1   80.32   21.70   0
   7  10   1   82.04   29.63   0
   8   3  -4   15.48    8.82   0
   8   6  -1  463.33   34.02   0
   8   9   0  114.59   29.01   0
   9   9  -1   21.11   23.30   0
  10   8  -3    4.95   17.90   0
  10  10  -2   91.92   30.57   0
  -7   8   4    7.22    8.67   0
  -1   5   3  807.62   30.54   0
  -1   9   4   64.70   20.69   0
   0   3   2    3.00    6.69   0
   0  11   4  -12.81   19.83   0
   0  12   4   19.52   23.87   0
   0  13   4   -7.02   23.75   0
   3   3   1   22.96   11.65   0
   3   9   3  299.71   34.81   0
   4   4   1 2646.27   58.57   0
   5   5   1  106.84   19.87   0
   5   8   2   30.74   21.22   0
   6   3  -1  432.77   22.29   0
   6  12   2   30.45   25.13   0
   7   3  -2  796.87   29.02   0
   7   6   0  136.44   22.10   0
   7   9   1   17.55   24.26   0
   8   8   0  938.46   52.23   0
   9   4  -5    4.30    9.03   0
   9   5  -3  149.55   19.29   0
   9   8  -1   33.06   23.80   0
  10   9  -2   74.38   27.64   0
  -2   8   4   57.43   14.28   0
   0  10   4   49.60   21.83   0
   1   6   3  395.52   27.21   0
   1  12   4   31.14   29.45   0
   1  13   4   71.70   28.70   0
   2   7   3   91.83   20.25   0
   3   5   2   17.31   12.63   0
   4   6   2    1.02   15.32   0
   4  11   3  -10.30   23.41   0
   4  12   3  283.80   39.40   0
   4  13   3   15.42   26.63   0
   6  10   2   21.82   23.48   0
   6  11   2    1.94   23.90   0
   7   4  -1    4.99    9.80   0
   7   8   1   27.40   24.47   0
   9   6  -2  196.48   23.15   0
   9  11   0  132.39   34.39   0
  10   6  -4   15.66   15.71   0
  10   7  -3   47.59   20.33   0
  -5   7   4  335.71   19.99   0
  -3   4   3   38.84    7.69   0
  -1   8   4   43.33   18.80   0
   0   5   3   -3.46   11.02   0
   0   9   4    2.82   16.16   0
   1  10   4  147.25   30.41   0
   1  11   4  253.78   34.54   0
   2   4   2  557.86   26.93   0
   3   8   3   29.39   19.78   0
   4  10   3  297.67   37.37   0
   5   3   0  102.29   13.37   0
   5   7   2  281.71   30.17   0
   6   4   0   37.90   12.46   0
   6   6   1  112.41   20.44   0
   6   9   2  185.43   31.05   0
   8   4  -2   34.79   13.00   0
   8   7   0   75.55   24.69   0
   8  11   1   14.12   25.67   0
   8  12   1  -26.08   23.89   0
   9   4  -4    0.89   10.07   0
   9   7  -1    5.80   20.28   0
   9  10   0  175.93   33.40   0
  10   8  -2   -7.77   18.61   0
  -3   7   4  650.58   30.12   0
   2  12   4   50.61   26.94   0
   2  13   4  113.79   32.10   0
   4   2   0 2388.68   43.03   0
   4   9   3   40.89   22.72   0
   5  12   3   48.71   27.99   0
   7   5   0  502.31   32.56   0
   7   7   1   48.86   23.90   0
   7  12   2   21.21   27.72   0
   8   5  -1   72.55   16.05   0
   8  10   1   -6.06   24.68   0
   9   9   0   -3.49   26.16   0
  10  10  -1  141.46   31.73   0
  -2   7   4  175.99   18.95   0
   0   8   4  867.99   43.31   0
   1   9   4   35.83   19.27   0
   2   2   1  373.34   17.15   0
   2   6   3  176.29   21.11   0
   2  11   4   15.24   23.42   0
   3   7   3  890.90   44.80   0
   5  11   3   -4.93   22.96   0
   6   8   2  204.83   31.29   0
   7  11   2  278.31   39.55   0
   8   9   1   41.52   25.66   0
  10   9  -1  146.44   30.01   0
   1   2   5  172.78   21.51   0
   2  -1   4  336.51   26.76   0
   2   2   6   53.59   21.15   0
   3  -3   3   17.77   12.64   0
   4   1   7    1.64   25.16   0
   5  -5   2  127.27   16.49   0
   5  -4   4    2.80   17.70   0
   5  -3   5   12.36   20.47   0
   5   0   7    8.28   26.86   0
   6  -1   7   73.96   30.40   0
   6   1   8   18.03   30.61   0
   7   0   8    5.12   28.73   0
   9  -7  -1    7.05    7.47   0
   9  -6   4  231.51   33.58   0
   9  -3   7   47.34   31.73   0
  11  -7   3  403.14   37.68   0
   0   1   3   -1.50    8.06   0
   0   2   4   77.80   15.07   0
   0   4   5   53.03   15.13   0
   1   4   6   21.25   16.38   0
   2  -2   3  382.53   24.80   0
   2   0   5   41.70   18.59   0
   2   5   7  184.54   29.40   0
   3   0   6   13.66   21.17   0
   4  -4   3 1936.93   57.13   0
   4  -1   6   34.63   23.60   0
   4   4   8  144.18   34.24   0
   5  -2   6  125.00   29.90   0
   5   2   8   70.80   31.60   0
   6  -4   5   12.86   21.82   0
   6  -3   6   41.79   30.43   0
   7  -2   7   39.35   29.56   0
   8  -5   5   14.87   25.43   0
   8  -4   6   55.72   30.20   0
   9  -7   2   10.07   15.15   0
  10  -7   3   46.39   23.82   0
   1   0   4    8.48   12.03   0
   2   4   7   68.83   24.69   0
   3   2   7   89.03   28.55   0
   3   6   8   49.35   28.37   0
   4   3   8   -5.82   24.89   0
   5  -1   7   92.36   32.34   0
   6  -6   0  274.08   15.90   0
   6  -6   1   66.59   13.02   0
   6  -5   4  303.16   32.17   0
   7  -6   3   55.63   18.82   0
   8  -7   1    8.97   11.27   0
   8  -6   4   97.06   26.29   0
   8  -3   7    5.83   26.64   0
  10  -6   5   16.62   26.68   0
  11  -7   4  294.89   39.43   0
   1  -1   3   22.66   11.26   0
   1   1   5    3.30   13.38   0
   1   3   6  378.36   32.19   0
   2   1   6  127.75   25.20   0
   3   5   8   -4.89   22.92   0
   4  -3   5   -0.61   23.12   0
   4   0   7   94.22   30.54   0
   5  -5   3  166.42   21.38   0
   5   1   8   25.02   29.45   0
   6  -6   2  179.29   20.63   0
   6  -2   7   29.07   28.02   0
   6   0   8   39.38   30.08   0
   7  -5   5  228.04   34.88   0
   7  -4   6   10.30   26.60   0
   7  -1   8    0.27   26.32   0
   8  -7   0   84.59   12.70   0
   8  -7   2   32.74   16.39   0
   9  -7   3   16.35   18.78   0
   9  -6   5  104.67   34.38   0
   9  -5   6   64.46   30.96   0
   0   3   5   -4.85   10.41   0
   0   9   6   -7.65   11.35   0
   1   7   7   14.83   19.32   0
   1   8   7   16.35   19.26   0
   2  -1   5  163.44   26.26   0
   2   3   7  129.03   26.89   0
   3  -4   1   35.00    9.17   0
   3  -3   4   47.97   17.07   0
   3  -2   5  163.97   26.41   0
   3  -1   6  367.93   39.74   0
   3   1   7  252.56   36.28   0
   3   4   8   -3.98   24.72   0
   4  -4   4 1274.22   54.71   0
   4  -2   6   41.47   26.60   0
   4   2   8   22.54   27.45   0
   5  -4   5   20.26   21.66   0
   5  -3   6  -11.96   22.11   0
   7  -6   4   44.49   24.05   0
   7  -3   7  167.81   36.60   0
  10  -7   4   -4.97   22.49   0
  11  -8   1    4.00   14.30   0
  11  -8   2    1.80   17.12   0
   0   6   6  114.44   20.07   0
   1   2   6  163.41   27.13   0
   1   6   7  119.10   25.54   0
   2  -3   2  301.69   19.36   0
   2  -2   4  318.34   26.93   0
   3  -4   2    3.25    9.21   0
   3   3   8    6.18   29.77   0
   4  -1   7   -2.09   27.98   0
   5  -2   7  121.82   33.94   0
   5   0   8    6.06   26.85   0
   6  -6   3  112.98   22.96   0
   6  -4   6   17.76   26.41   0
   6  -1   8    9.73   26.17   0
   8  -7   3   -0.57   18.47   0
   8  -6   5   20.85   29.16   0
   8  -5   6   19.23   28.39   0
   8  -4   7   -5.67   27.33   0
   9  -7   4   34.06   26.79   0
  -1   7   5    6.50   10.38   0
  -1   8   5   47.92   11.91   0
   0   1   4    4.64   10.53   0
   0   5   6    3.03   15.79   0
   1   5   7   86.09   23.24   0
   2   0   6   33.82   21.16   0
   2   2   7   57.09   23.97   0
   2   6   8   48.29   26.81   0
   3   0   7   -4.35   24.62   0
   4  -5   1  131.85   13.48   0
   4  -5   2   24.10   12.68   0
   4   1   8   14.84   27.74   0
   5  -5   4  150.77   24.12   0
   6  -5   5  130.91   28.44   0
   6  -3   7   72.78   30.64   0
  10  -8   1    5.75   12.77   0
  10  -8   2   17.12   18.55   0
  11  -8   3   11.03   21.42   0
  -1   9   5   24.13    9.63   0
   0   0   3 4317.07   66.59   0
   0   2   5   44.39   14.41   0
   0   4   6  101.71   21.66   0
   1  -1   4   15.98   13.14   0
   1   0   5  -15.07   12.77   0
   1   4   7    6.10   21.26   0
   2  -3   3  765.52   34.34   0
   2   5   8   67.50   28.90   0
   3  -4   3   38.55   14.07   0
   3   2   8   12.33   25.49   0
   5  -1   8   -0.57   28.81   0
   6  -2   8   11.23   28.78   0
   7  -7   1   41.61   12.22   0
   7  -7   2   25.74   15.16   0
   7  -5   6  141.04   34.11   0
   7  -4   7  -26.40   24.88   0
   8  -7   4   -0.05   24.50   0
   9  -6   6  134.96   35.02   0
  10  -8   3   -1.45   20.75   0
  10  -7   5  -21.64   23.69   0
  -1   2   3 1276.58   32.57   0
  -1   3   4 1738.42   44.05   0
   1  -2   2  487.26   22.17   0
   1   1   6    6.06   17.83   0
   2  -2   5   49.30   22.36   0
   2   1   7  145.18   31.02   0
   2   4   8   42.48   28.87   0
   3  -3   5   -5.13   18.69   0
   3  -2   6  140.10   29.01   0
   4  -5   3   33.80   14.50   0
   4  -4   5  443.50   38.61   0
   4  -3   6    6.67   23.10   0
   4  -2   7   99.83   32.49   0
   4   0   8   21.75   28.89   0
   5  -6   2  296.45   23.63   0
   5  -4   6  -20.34   24.90   0
   5  -3   7    9.77   28.35   0
   6  -6   4  175.78   27.18   0
   7  -7   3   56.70   21.04   0
   7  -6   5   19.49   25.18   0
   8  -5   7  -13.99   29.35   0
   9  -8   2   44.22   18.19   0
   9  -7   5   37.52   29.97   0
  10  -8   0    2.24    9.99   0
   0   3   6   -4.82   17.01   0
   1  -2   3 1322.18   41.81   0
   1   3   7  226.34   30.05   0
   2  -1   6  146.44   27.56   0
   2   3   8   21.66   28.91   0
   3  -4   4   24.67   16.26   0
   3  -1   7  235.23   37.32   0
   3   1   8   30.65   27.77   0
   5  -6   1  374.05   21.15   0
   5  -6   3  410.18   32.08   0
   5  -5   5  102.72   26.46   0
   6  -5   6  128.04   32.40   0
   6  -4   7    3.02   26.52   0
   7  -7   0   34.52   10.26   0
   8  -6   6   29.89   28.63   0
   9  -8   1   25.05   13.42   0
   9  -8   3   31.65   21.51   0
  10  -8   4   27.71   25.44   0
  -1   4   5   79.20   14.94   0
   0   0   4 1637.23   49.01   0
   0   1   5   -8.71   11.92   0
   1  -1   5   14.98   15.54   0
   1   2   7  173.43   31.34   0
   2  -3   4  545.36   34.29   0
   2   0   7   61.25   29.43   0
   4  -5   4   19.35   18.27   0
   4  -1   8  -11.33   25.32   0
   5  -2   8   64.91   29.83   0
   6  -6   5   50.72   26.31   0
   6  -3   8   37.56   28.58   0
   7  -7   4   60.29   22.08   0
   7  -5   7   96.93   35.10   0
   8  -7   5   -7.80   23.80   0
   0   6   7  102.31   22.95   0
   1  -2   4  320.84   27.92   0
   1   0   6    1.78   18.04   0
   1   6   8   44.30   24.79   0
   1   7   8    6.89   22.61   0
   2   2   8   -3.23   24.52   0
   3  -3   6   33.77   23.80   0
   3   0   8  -26.98   25.11   0
   4  -4   6  387.30   41.13   0
   4  -3   7    1.61   26.86   0
   5  -6   4  378.51   34.21   0
   6  -7   2   71.75   16.87   0
   7  -6   6   29.08   27.83   0
   8  -8   2  426.01   30.73   0
   9  -8   4   47.41   26.20   0
  -1   2   4  303.99   20.54   0
   0   2   6   35.94   17.83   0
   0   5   7    7.64   18.47   0
   1   5   8   28.37   22.64   0
   2  -2   6   61.12   24.57   0
   3  -4   5   20.09   22.57   0
   3  -2   7   47.46   29.18   0
   4  -5   5   15.99   20.99   0
   5  -5   6   48.65   27.90   0
   5  -4   7    3.70   26.17   0
   6  -7   3   69.63   17.40   0
   7  -7   5   16.41   27.91   0
   8  -8   3  382.42   34.14   0
   9  -8   0   78.79   12.41   0
  11  -9   2   66.91   20.42   0
  -1   3   5  461.54   27.70   0
  -1   7   6   12.94   12.66   0
   0  -1   2    5.52    7.97   0
   0  -1   3  -15.11    9.09   0
   0   0   5  172.16   22.14   0
   0   4   7   49.82   22.30   0
   1   1   7   -3.71   20.29   0
   1   4   8    6.39   22.85   0
   2  -3   5  161.80   25.25   0
   2  -1   7  164.64   33.57   0
   2   1   8   35.75   27.43   0
   3  -5   2   44.15   13.29   0
   3  -5   3   24.69   16.24   0
   3  -1   8   37.69   31.35   0
   4  -2   8   58.04   30.38   0
   5  -6   5  125.50   30.78   0
   5  -3   8   15.16   27.36   0
   6  -7   1   73.60   13.04   0
   6  -7   4   39.84   20.14   0
   6  -6   6   29.26   27.59   0
   6  -5   7   97.83   30.92   0
   8  -8   1  610.70   29.96   0
   8  -8   4  248.56   34.76   0
   8  -7   6    6.68   26.22   0
   9  -8   5    9.65   24.76   0
  -1   5   6  166.31   21.01   0
  -1   8   6   20.13   11.99   0
   0  -1   4   -8.50   13.89   0
   0   1   6  -11.50   15.76   0
   0   3   7    1.64   20.67   0
   1  -2   5  166.12   24.25   0
   1  -1   6   29.87   21.20   0
   1   3   8   48.86   25.90   0
   2  -4   2  568.74   26.32   0
   2  -4   3  414.83   27.26   0
   4  -6   2   18.33   12.73   0
   4  -6   3   31.46   17.07   0
   7  -6   7   18.49   29.74   0
  10  -9   2   68.99   20.41   0
  10  -9   3   92.05   24.40   0
  -1   1   4   26.89   13.05   0
  -1   2   5  182.18   21.50   0
  -1   4   6   32.12   16.72   0
   1  -3   3 1921.04   51.82   0
   1   0   7   -0.44   22.98   0
   1   2   8   64.50   28.89   0
   2  -4   4  175.40   23.20   0
   2  -3   6  131.94   31.84   0
   2   0   8    2.26   26.31   0
   3  -5   4   12.53   17.72   0
   3  -4   6    4.44   24.86   0
   3  -3   7   11.15   25.89   0
   4  -6   4    9.68   16.33   0
   4  -5   6   -8.41   25.14   0
   4  -4   7  384.24   44.47   0
   4  -3   8   -7.48   26.59   0
   5  -5   7   17.02   27.28   0
   5  -4   8    8.84   29.28   0
   6  -7   5   29.22   24.90   0
   7  -8   2   32.03   15.37   0
   7  -8   3   18.38   19.04   0
   7  -7   6    1.71   26.33   0
   8  -8   5  158.57   32.34   0
   0   2   7   25.73   19.84   0
   1  -3   2 1249.37   35.65   0
   1  -3   4 1806.16   57.84   0
   2  -2   7   78.87   29.94   0
   2   2   9    8.15   26.92   0
   3  -5   1    5.02    7.92   0
   3  -5   5   17.46   24.32   0
   3  -2   8   18.41   27.40   0
   5  -7   3  525.79   34.57   0
   5  -6   6  131.93   32.42   0
   6  -6   7   43.74   29.80   0
   7  -8   4   14.09   21.06   0
   9  -9   3   47.50   21.90   0
  10  -9   1  116.27   18.10   0
  -2   6   4   34.40    8.12   0
  -1   3   6  369.07   28.80   0
   0  -1   5    3.66   14.64   0
   0   0   6  552.74   39.51   0
   0   5   8    3.91   22.53   0
   0   6   8   46.82   24.49   0
   0   7   8    2.89   18.63   0
   1  -2   6  160.68   28.54   0
   1  -1   7   50.66   29.13   0
   1   1   8  -13.01   23.70   0
   2  -4   1  950.71   26.74   0
   2  -4   5   54.36   21.94   0
   2  -1   8   15.79   28.54   0
   2   1   9    8.39   29.80   0
   4  -6   1   43.21   10.31   0
   4  -6   5   24.58   23.52   0
   5  -7   2  261.36   21.88   0
   5  -7   4  346.85   33.49   0
   6  -7   6   14.28   26.96   0
   7  -8   5  -20.89   26.49   0
   9  -9   2   21.51   17.08   0
   9  -9   4   16.39   22.04   0
  -2   5   4  302.08   16.35   0
  -1   1   5   -2.63   11.80   0
  -1   2   6  153.02   24.68   0
   0   1   7   -0.89   21.42   0
   0   4   8    8.40   23.73   0
   1  -3   5  500.65   36.82   0
   3  -4   7  -20.24   23.57   0
   3  -3   8   33.41   31.30   0
   4  -5   7  -16.52   24.90   0
   4  -4   8  125.72   33.90   0
   5  -7   5  175.32   32.00   0
   5  -5   8   -3.27   28.35   0
   6  -8   3  194.47   26.60   0
   6  -7   0  126.04   12.14   0
   7  -8   1   10.34   11.32   0
   8  -8   0  855.34   27.14   0
  -1   0   3   -9.67    7.92   0
  -1   0   4    1.21   10.56   0
  -1   5   7   86.68   21.10   0
   0  -2   3  372.51   23.68   0
   0  -2   4   72.37   16.77   0
   0  -1   6  -12.75   17.78   0
   0   3   8   21.60   22.85   0
   1   0   8   -8.62   24.54   0
   2  -4   6   43.45   26.70   0
   2  -3   7   72.75   30.16   0
   2  -2   8   32.82   27.66   0
   2   0   9   12.75   29.08   0
   3  -5   6   20.71   24.17   0
   4  -6   6   -7.48   24.84   0
   5  -6   7  117.22   33.38   0
   6  -8   4   83.27   25.09   0
   7  -8   6   16.34   27.12   0
   8  -9   3   27.08   20.73   0
   8  -9   4   14.42   23.90   0
   9  -9   1   31.73   14.14   0
  -2   6   5   17.19   10.49   0
  -1   4   7    8.02   16.01   0
  -1   8   7    7.15   13.37   0
   0  -2   5   49.07   19.77   0
   0   0   7  610.25   46.33   0
   0   2   8   -0.42   26.70   0
   1  -3   6  360.71   37.34   0
   1  -2   7  226.02   36.45   0
   1   2   9   40.20   29.06   0
   2  -5   3  895.84   39.49   0
   2  -5   4  316.24   29.15   0
   3  -6   3  206.94   22.82   0
   3  -6   4   54.78   20.38   0
   5  -7   1  411.39   22.54   0
   5  -7   6  149.16   33.97   0
   6  -8   2  190.27   21.22   0
   6  -8   5   46.20   25.81   0
   6  -7   7    3.23   29.10   0
   8  -9   2   45.89   17.55   0
   8  -9   5   18.40   24.88   0
  -2   7   5   47.46   10.39   0
  -1   0   5   15.98   15.40   0
  -1   1   6  -17.72   14.98   0
  -1   3   7  225.97   28.24   0
   0  -2   2  110.75   12.91   0
   1  -4   3  278.18   23.16   0
   1  -4   4   50.11   17.37   0
   1  -1   8   18.97   26.93   0
   1   1   9   -8.69   29.49   0
   2  -5   5  173.01   27.10   0
   2  -1   9    8.50   29.94   0
   3  -6   2  250.97   21.49   0
   3  -6   5   24.72   21.79   0
   3  -5   7   16.70   26.25   0
   3  -4   8  -15.90   24.28   0
   4  -7   3  -10.35   13.66   0
   4  -7   4   17.69   18.52   0
   4  -7   5   -2.06   24.89   0
   4  -6   7  -12.82   27.05   0
   4  -5   8  -12.11   25.02   0
   6  -8   6   65.38   32.82   0
   7  -9   4   26.21   24.21   0
  -1   2   7  179.22   26.91   0
   0  -2   6   44.45   22.13   0
   0  -1   7   14.40   22.53   0
   0   1   8    0.29   23.89   0
   1  -4   5   82.79   23.55   0
   2  -5   2  450.80   24.83   0
   2  -4   7   62.77   28.92   0
   2  -3   8   22.33   28.02   0
   3  -6   6   40.24   30.15   0
   4  -7   2    2.16   11.90   0
   5  -8   4   45.82   23.58   0
   5  -7   7   91.37   34.16   0
   7  -9   3   18.40   17.99   0
   7  -9   5    1.36   27.08   0
  -2   3   5  153.58   17.14   0
  -2   8   5   10.89    7.57   0
  -1  -1   4   11.63   12.21   0
  -1   0   6   -0.47   17.41   0
  -1   1   7   -2.47   22.02   0
  -1   5   8   47.57   22.97   0
   0  -3   4    9.24   14.14   0
   0   0   8  354.64   43.58   0
   1  -4   6   27.83   27.29   0
   1  -3   7  228.37   37.42   0
   1  -2   8   81.66   31.99   0
   1   0   9   12.80   27.98   0
   2  -5   6  135.48   30.50   0
   2  -2   9   21.74   29.47   0
   4  -7   6   26.36   26.86   0
   5  -8   3   68.27   18.97   0
   5  -8   5   49.58   26.00   0
   6  -8   1  464.60   25.48   0
   7  -9   2   27.64   17.03   0
   9 -10   3   84.54   23.02   0
  -2   2   4  322.87   20.49   0
  -2   2   5   65.77   16.12   0
  -2   4   6   63.83   16.74   0
  -2   6   6    7.68   11.44   0
  -1  -1   3   19.17   10.51   0
  -1  -1   5  -10.04   13.30   0
  -1   3   8   51.66   26.25   0
  -1   4   8    3.49   19.95   0
  -1   6   8   35.97   19.90   0
   0  -3   3    6.56   11.45   0
   0  -3   5    1.86   16.05   0
   0   2   9   -3.00   27.16   0
   1  -4   2  148.72   15.47   0
   1  -1   9    3.76   33.01   0
   2  -4   8   23.58   31.22   0
   3  -6   7   48.65   31.10   0
   3  -5   8  -11.61   24.82   0
   5  -8   6   16.50   26.64   0
   6  -9   4  218.03   32.75   0
   8  -9   1   36.47   12.24   0
  -2   3   6  116.63   19.21   0
  -2   7   6   54.08   13.01   0
  -1  -1   6   -4.88   18.13   0
  -1   0   7   33.31   25.46   0
  -1   2   8   64.26   28.60   0
   0  -3   6   12.33   21.47   0
   0  -2   7   57.35   26.18   0
   0  -1   8   -4.31   25.10   0
   0   1   9  -30.15   29.30   0
   1  -4   7   -1.97   28.11   0
   1  -3   8   52.52   31.63   0
   2  -6   4   40.90   19.62   0
   2  -6   5    3.00   20.70   0
   2  -5   7  200.09   36.48   0
   3  -7   4  658.34   42.51   0
   3  -7   5  264.42   33.83   0
   4  -7   7   -1.50   26.50   0
   5  -8   2   39.39   14.26   0
   6  -9   3  259.09   29.10   0
   6  -9   5   88.48   29.12   0
   7  -8   0   81.25   10.86   0
   8 -10   4   16.82   23.52   0
   9 -10   2   83.73   19.59   0
  -2   1   4  310.99   22.51   0
  -2   1   5  183.90   22.13   0
  -2   2   6   55.44   19.85   0
   1  -5   4  415.01   32.42   0
   1  -5   5  156.92   27.53   0
   1  -2   9   45.00   34.18   0
   2  -6   3  196.82   22.16   0
   2  -6   6    3.41   26.03   0
   3  -7   3  826.58   40.75   0
   3  -7   6  201.98   36.10   0
   3  -6   1  425.98   21.25   0
   4  -8   4  101.84   23.65   0
   4  -8   5   64.42   26.63   0
   5  -8   7    5.07   28.91   0
   6  -9   6   89.05   32.45   0
   8 -10   3   -0.70   18.60   0
  -2   3   7   83.09   22.83   0
  -2   4   7   55.42   19.73   0
  -2   5   7  155.72   23.06   0
  -2   8   6   80.58   12.77   0
  -1  -2   4  336.36   26.49   0
  -1  -2   5  180.87   25.40   0
  -1  -1   7   21.98   26.63   0
  -1   1   8   14.22   25.02   0
   0  -4   4  281.89   28.88   0
   0  -4   5   64.15   22.19   0
   0  -3   2   -4.71   10.78   0
   0  -3   7   -5.29   25.93   0
   0  -2   8   19.96   27.68   0
   0   0   9  157.44   35.79   0
   1  -5   3  895.18   39.54   0
   1  -5   6  160.18   31.30   0
   2  -5   1 1510.22   35.89   0
   2  -5   8   15.56   26.60   0
   3  -6   8   10.23   27.15   0
   4  -8   3  169.27   25.22   0
   4  -8   6    6.39   26.55   0
   4  -7   1   -3.85    9.28   0
   7 -10   4    4.24   22.63   0
   7 -10   5  -11.72   25.86   0
  -2   1   6  151.80   23.46   0
  -2   2   7   46.89   23.13   0
  -2   7   7   24.22   14.44   0
  -1  -2   6  115.03   25.92   0
  -1  -1   2   13.53    8.28   0
  -1   0   8   -4.43   24.16   0
   0  -4   6   83.90   26.45   0
   0  -1   9    1.09   29.52   0
   1  -5   7  109.83   33.81   0
   1  -4   8   10.26   27.56   0
   2  -6   7   36.58   28.03   0
   3  -7   7  164.72   36.47   0
   4  -8   7   10.52   31.71   0
   5  -9   4   95.10   25.70   0
   5  -9   5   64.41   27.32   0
   5  -9   6   37.12   29.63   0
   6  -9   2  202.67   22.23   0
   7  -9   1   -1.30   11.16   0
   8 -10   2    9.10   15.50   0
  -2   0   4   88.23   15.07   0
  -2   0   5   63.54   16.38   0
  -2   0   6   32.25   21.54   0
  -2   1   3 1284.90   33.97   0
  -1  -2   3 1298.57   41.18   0
  -1  -2   7  170.61   34.57   0
  -1   2   9   48.35   30.99   0
   0  -4   3  316.54   24.47   0
   0  -3   8  -13.76   27.68   0
   2  -7   5   57.35   27.48   0
   2  -6   2  280.79   21.36   0
   3  -7   2  772.61   34.27   0
   5  -9   3  141.83   24.46   0
   7 -10   3   39.16   18.76   0
  -2   1   7  138.20   25.94   0
  -2   3   8    8.56   23.37   0
  -2   4   8   34.12   22.75   0
  -2   5   8   57.10   21.52   0
  -1  -3   4 1807.31   58.56   0
  -1  -3   5  430.91   34.48   0
  -1  -3   6  379.58   39.94   0
  -1  -1   8    4.96   25.64   0
  -1   1   9    8.13   26.40   0
   0  -4   7   31.25   27.71   0
   0  -2   9    8.43   30.37   0
   1  -6   4  245.52   28.55   0
   1  -6   5   37.39   22.77   0
   1  -6   6   92.10   28.68   0
   1  -5   2  415.78   25.12   0
   1  -5   8   36.91   30.81   0
   2  -7   4  215.24   28.26   0
   2  -7   6   42.83   28.03   0
   2  -6   8    4.33   26.56   0
   3  -8   4    7.78   18.49   0
   3  -8   5   -8.24   22.96   0
   3  -8   6    9.18   26.58   0
   4  -8   2   32.68   14.92   0
   5  -8   1   68.02   12.42   0
   6 -10   4   39.56   24.79   0
   6 -10   5   30.25   25.02   0
  -2  -1   5  139.96   21.28   0
  -2  -1   6  137.84   28.01   0
  -2   0   7   70.88   23.69   0
  -2   2   8   15.26   25.58   0
  -1   0   9   -9.02   30.13   0
   0  -5   5   -0.78   19.78   0
   0  -5   6    6.15   22.78   0
   1  -6   7   92.22   33.32   0
   1  -4   1  178.95   13.07   0
   2  -7   3  113.61   22.29   0
   2  -7   7   13.39   27.34   0
   4  -9   4    2.77   21.49   0
   4  -9   5  -12.81   22.90   0
   4  -9   6   36.18   28.03   0
  -2  -1   4  299.69   24.04   0
  -2   0   3  353.52   20.42   0
  -2   1   8   37.38   25.32   0
  -1  -3   7  226.39   37.03   0
  -1  -2   8   44.81   29.04   0
   0  -5   4    0.74   15.19   0
   0  -5   7  -15.91   26.35   0
   0  -4   8   16.02   28.54   0
   1  -6   3  428.68   29.96   0
   3  -8   3   20.52   15.99   0
   5 -10   5   77.71   31.33   0
   5  -9   2  151.10   20.36   0
   6 -10   3   16.59   19.48   0
   7 -10   2   44.04   16.58   0
  -3   3   5    6.38   11.52   0
  -2  -1   7  141.59   29.04   0
  -2   0   8   -1.44   28.14   0
  -1  -4   5   72.17   23.06   0
  -1  -4   6   14.35   22.75   0
  -1  -3   3 1966.94   52.87   0
  -1  -1   9   19.91   28.89   0
   1  -6   8   58.93   29.80   0
   4  -9   3   24.10   19.29   0
   5 -10   4  120.80   29.43   0
   7 -11   4  297.33   35.88   0
   8 -11   3   -5.87   19.43   0
  -3   2   5  176.57   20.16   0
  -3   2   6  164.44   23.72   0
  -3   3   6   39.03   14.48   0
  -3   5   5    0.48    8.09   0
  -2  -2   5   63.39   18.82   0
  -2  -2   6   56.73   22.84   0
  -2   2   9   -1.27   26.97   0
  -1  -4   4   50.48   17.66   0
  -1  -4   7    6.84   26.52   0
  -1  -3   8   67.09   31.40   0
  -1  -2   2  511.18   22.91   0
  -1  -2   9   33.75   30.91   0
   0  -5   3   18.18   13.55   0
   0  -5   8   -3.93   27.62   0
   0  -4   2  290.52   20.22   0
   1  -7   5   -6.52   20.41   0
   1  -7   6   -4.21   25.25   0
   2  -8   4   18.49   22.48   0
   2  -8   5   14.02   24.37   0
   2  -8   6   19.17   27.17   0
   2  -8   7   11.83   29.65   0
   3  -9   5  111.67   29.78   0
   3  -9   6   71.97   30.31   0
   6  -9   1  183.86   18.10   0
  -3   1   5  444.94   30.07   0
  -3   1   6  379.44   32.94   0
  -3   2   7   64.60   22.84   0
  -3   3   7    7.42   17.99   0
  -3   4   4   27.55    8.76   0
  -3   4   7    0.15   16.40   0
  -3   6   6   49.32   12.86   0
  -2  -2   4  318.47   26.09   0
  -2  -2   7   66.83   28.19   0
  -2  -1   3 1259.14   38.83   0
  -2  -1   8   61.17   29.07   0
  -2   1   9   38.67   27.64   0
   0  -6   5  111.46   27.11   0
   0  -6   6  167.21   34.46   0
   0  -6   7  112.98   31.04   0
   1  -7   4   -4.62   17.80   0
   1  -7   7   11.60   27.21   0
   3  -9   4  157.52   29.42   0
   3  -9   7   61.51   33.11   0
   4 -10   5  129.91   34.09   0
   4 -10   6   72.68   32.00   0
   5 -10   3  152.00   25.52   0
   7 -11   3  408.84   34.58   0
   8 -10   1    2.06   11.07   0
  -3   0   6   11.99   20.20   0
  -3   1   7  234.72   32.21   0
  -3   2   4  510.17   25.37   0
  -3   6   5   13.59    8.73   0
  -2  -3   5  186.45   27.00   0
  -2  -3   6  142.05   28.32   0
  -2  -2   8    9.43   30.20   0
  -2   0   9   -6.77   27.82   0
  -1  -5   5  169.47   28.45   0
  -1  -5   6  136.48   30.76   0
  -1  -4   8    9.41   27.55   0
   0  -6   4  512.70   37.58   0
   1  -7   8  -23.27   25.57   0
   2  -7   2   99.32   15.61   0
   2  -6   1  667.46   26.20   0
   3  -8   2   31.82   14.23   0
   3  -7   1 1094.37   34.19   0
   6 -11   4   -2.46   23.02   0
   6 -10   2   18.20   15.53   0
  -3   0   5   -8.64   11.97   0
  -3   0   7   21.45   23.74   0
  -3   1   4 1681.56   46.84   0
  -3   2   8   43.48   27.47   0
  -3   3   8   15.32   22.21   0
  -3   4   8   -0.91   20.92   0
  -3   5   4   14.21    6.99   0
  -3   6   7   52.73   14.90   0
  -2  -3   7   70.44   29.79   0
  -2  -1   9    0.98   27.52   0
  -1  -5   7  143.77   33.65   0
  -1  -4   3  288.71   24.14   0
   0  -6   8   40.22   29.21   0
   1  -8   6   16.52   27.05   0
   1  -7   3   10.70   16.62   0
   1  -6   2  395.39   25.03   0
   2  -9   6  151.28   36.68   0
   2  -8   3   69.36   19.03   0
   4 -10   4  218.92   31.41   0
   4  -9   2   78.65   17.47   0
   4  -8   1   56.04   12.00   0
   5 -11   5    7.18   27.32   0
   8 -11   2    7.09   14.99   0
  -3  -1   6  383.00   34.88   0
  -3   1   8   63.42   26.78   0
  -3   7   6  215.67   16.85   0
  -2  -4   6   54.36   28.99   0
  -2  -3   4  540.87   34.07   0
  -2  -3   8   14.51   28.26   0
  -2  -2   3  371.57   25.39   0
  -2  -2   9    1.57   30.51   0
  -1  -5   4  435.73   34.47   0
  -1  -5   8   43.56   30.40   0
   0  -7   5  -19.82   20.21   0
   0  -7   6    5.40   26.29   0
   0  -7   7  -28.36   24.79   0
   1  -8   5   38.44   24.06   0
   1  -8   7   14.07   27.71   0
   2  -9   5  157.22   32.37   0
   2  -9   7   94.41   34.96   0
   3 -10   6   11.13   31.00   0
   3  -9   3  248.92   27.28   0
   6 -11   3   -1.83   18.93   0
  -3  -1   5  477.20   33.23   0
  -3  -1   7  218.87   32.25   0
  -3   0   4   -1.83   10.20   0
  -3   0   8  -12.13   23.48   0
  -2  -4   5   31.12   20.87   0
  -2  -4   7   74.63   29.86   0
  -1  -6   6  110.19   32.10   0
  -1  -6   7   66.62   32.28   0
  -1  -3   2 1233.25   36.72   0
   0  -7   8   10.92   30.13   0
   0  -6   3  426.75   30.33   0
   0  -5   2   11.46   10.79   0
   1  -8   4   43.00   21.31   0
   1  -5   1 1176.52   32.35   0
   2  -9   4  332.62   36.88   0
   3 -10   5    1.41   25.26   0
   4 -10   3  279.96   30.48   0
   5 -11   4    5.77   21.00   0
   7 -10   1   73.30   13.89   0
  -3  -2   6  119.18   26.05   0
  -3  -2   7   80.78   28.31   0
  -3  -1   8   38.41   27.59   0
  -2  -4   8   27.83   28.70   0
  -1  -6   5   50.07   24.01   0
  -1  -6   8   32.09   31.00   0
   0  -7   4  -11.86   17.65   0
   3 -10   4   25.33   25.35   0
   4 -11   5   -1.93   27.70   0
   5 -10   2  163.09   22.31   0
   5  -9   1  120.44   15.46   0
   7 -11   2  259.84   24.88   0
  -3  -2   5  172.06   25.26   0
  -3  -2   8   14.70   26.23   0
  -3  -1   4 1761.45   53.26   0
  -2  -5   6  168.44   32.00   0
  -2  -5   7  164.90   34.54   0
  -2  -4   4  124.46   21.42   0
  -1  -6   4  236.27   30.12   0
  -1  -5   3  822.28   39.14   0
   0  -8   6  360.27   44.11   0
   0  -8   7  256.84   42.06   0
   1  -9   6   -6.49   27.33   0
   1  -9   7    8.54   27.78   0
   2 -10   6    9.15   31.33   0
  -4   2   6   62.36   19.45   0
  -4   2   7   49.22   22.57   0
  -3  -3   6   40.07   23.07   0
  -3  -3   7   -5.84   26.55   0
  -2  -5   5  180.02   29.63   0
  -2  -5   8   41.79   30.09   0
  -2  -3   3  772.44   35.17   0
  -1  -7   6   32.92   28.38   0
  -1  -7   7   15.66   27.99   0
   0  -8   5  465.12   44.15   0
   1  -9   5   19.78   25.75   0
   1  -8   3   72.77   22.39   0
   1  -7   2   61.57   16.19   0
   2 -10   5   -3.76   25.42   0
   2  -9   3  412.41   34.68   0
   2  -8   2   75.33   15.23   0
   4 -11   4  -13.14   20.46   0
   5 -11   3   -5.35   16.47   0
  -4   0   7   60.28   26.87   0
  -4   1   6   29.00   16.88   0
  -4   1   7    6.75   20.00   0
  -4   3   6   12.05   14.17   0
  -4   3   7    1.59   16.20   0
  -3  -3   5   16.56   18.93   0
  -3  -3   8   10.11   28.28   0
  -3  -2   4  556.08   33.21   0
  -3   1   3 1852.61   41.32   0
  -2  -1   2  526.62   22.20   0
  -1  -7   5   10.99   24.26   0
  -1  -7   8   15.76   28.16   0
  -1  -4   2  104.83   15.02   0
   0  -7   3    1.23   13.79   0
   1  -9   4   56.34   25.55   0
   3 -11   5    1.95   25.05   0
   3 -10   3   91.98   23.50   0
   3  -9   2  124.09   18.51   0
  -4  -1   7   23.08   26.82   0
  -4   0   6   95.12   21.72   0
  -4   0   8   35.67   27.40   0
  -4   1   5   66.84   17.13   0
  -4   1   8  -22.15   21.19   0
  -4   2   5   32.34   13.64   0
  -4   2   8   48.21   22.74   0
  -4   3   8   12.54   21.30   0
  -4   4   8  184.97   28.38   0
  -3  -4   6    8.88   22.54   0
  -3  -4   7   42.95   28.58   0
  -3  -4   8    9.38   31.13   0
  -3   0   3   -0.91   10.31   0
  -2  -6   6    6.48   26.81   0
  -2  -6   7   39.22   29.01   0
  -2  -6   8   53.71   29.36   0
  -2  -5   4  355.61   32.66   0
   0  -9   6   -4.66   28.53   0
   0  -9   7  -15.57   29.23   0
   0  -8   4  900.45   50.90   0
   0  -6   2  605.15   31.78   0
   0  -4   1  212.69   14.81   0
   1 -10   6   27.21   33.13   0
   2 -10   4   32.63   23.14   0
   2  -7   1   44.69   11.46   0
   3  -8   1   47.88   11.98   0
   4 -10   2  240.33   24.30   0
   5 -12   4   45.20   26.10   0
   6 -11   2   -1.93   14.05   0
   6 -10   1   22.20   12.15   0
  -4  -1   6   19.59   19.36   0
  -4  -1   8   -8.66   25.07   0
  -4   0   5   54.49   16.00   0
  -4   5   6   10.10   11.83   0
  -3  -4   5   11.21   18.05   0
  -3  -3   4   68.78   18.14   0
  -2  -6   5    1.52   21.43   0
  -2  -4   3  426.41   28.90   0
  -1  -8   6   13.40   27.63   0
  -1  -8   7    7.59   28.45   0
  -1  -7   4   -6.75   18.80   0
  -1  -6   3  418.53   30.96   0
   3 -11   4    7.51   25.20   0
   4 -11   3   10.17   20.94   0
   6 -12   3   -0.45   19.76   0
  -4  -2   6   84.66   24.08   0
  -4  -2   7   58.76   27.60   0
  -4  -2   8   39.69   27.92   0
  -4  -1   5   63.53   17.89   0
  -4   4   5  380.13   22.07   0
  -3  -5   6    7.52   26.25   0
  -3  -5   7   23.51   27.10   0
  -3  -5   8   12.37   27.86   0
  -3  -1   3 1872.74   48.35   0
  -2  -7   6   35.94   26.00   0
  -2  -7   7    8.47   28.22   0
  -2  -2   2  318.27   19.67   0
  -1  -8   5   29.01   24.85   0
   0  -9   5   -7.57   24.49   0
   1 -10   5   75.89   29.49   0
   1  -6   1  646.44   26.28   0
   2 -11   5   -8.28   28.71   0
   4  -9   1  105.75   14.53   0
  -4  -3   6    3.47   25.25   0
  -4  -3   7  -25.87   24.25   0
  -4  -3   8   -6.81   28.59   0
  -4  -2   5   15.40   21.10   0
  -4   6   7    6.65   12.59   0
  -3  -5   5    3.05   20.77   0
  -2  -6   4   28.24   20.43   0
  -1  -5   2  444.52   27.62   0
   0  -8   3 1393.71   56.99   0
   1  -9   3   52.24   19.42   0
   2 -10   3   80.88   23.83   0
   4 -12   4  184.30   33.07   0
   5 -11   2   -8.92   13.37   0
  -4   1   4   54.20   14.11   0
  -4   2   4  140.02   15.74   0
  -4   5   5   19.72    9.41   0
  -3  -6   6   47.72   29.20   0
  -3  -6   7   46.62   29.14   0
  -3  -6   8   14.99   27.32   0
  -3  -4   4   25.43   18.54   0
  -3  -2   3  768.29   34.16   0
  -2  -7   5   64.85   25.91   0
  -2  -5   3  864.77   41.15   0
  -1  -9   6   24.32   29.32   0
  -1  -9   7    1.76   26.29   0
   0 -10   6   31.31   29.60   0
   0  -9   4   -7.82   19.35   0
   1 -11   6  102.85   34.55   0
   1 -10   4  123.88   28.59   0
   1  -8   2   18.75   12.57   0
   2  -9   2  317.64   26.14   0
   5 -12   3   41.01   22.57   0
  -4  -4   6  412.72   41.27   0
  -4  -4   7  386.28   44.75   0
  -4  -4   8  162.96   38.07   0
  -4  -3   5   15.54   19.56   0
  -4  -1   4   69.19   18.11   0
  -4   0   4  320.24   24.01   0
  -4   6   6    6.43    9.40   0
  -2  -8   6   31.13   27.69   0
  -2  -8   7   39.09   28.94   0
  -2  -3   2  291.29   20.55   0
  -1  -8   4   15.09   21.18   0
  -1  -7   3   28.57   16.33   0
   0 -10   5   16.90   26.98   0
   0  -7   2    8.79   11.93   0
   0  -5   1    4.14    9.69   0
   1 -11   5  119.59   35.99   0
   2 -11   4  -21.48   20.94   0
   3 -11   3   24.13   19.69   0
   3 -10   2   78.25   18.46   0
   5 -10   1  133.81   16.57   0
  -5  -1   7  116.40   30.90   0
  -5  -1   8   40.73   31.00   0
  -5   0   7  -10.55   19.89   0
  -5   0   8    3.33   23.10   0
  -5   1   6  147.51   24.98   0
  -5   1   7  123.09   25.56   0
  -5   1   8   30.27   22.92   0
  -5   2   7  136.79   25.42   0
  -5   2   8   62.37   25.81   0
  -4  -5   7    8.39   27.52   0
  -4  -5   8   -9.96   29.14   0
  -3  -7   7  206.68   39.37   0
  -3  -6   5   29.48   23.78   0
  -3  -5   4   -4.70   18.08   0
  -3  -3   3   27.06   13.71   0
  -2  -7   4  169.22   28.57   0
  -1  -9   5    7.85   25.57   0
   2 -12   5   63.73   32.63   0
   3 -12   4   21.28   25.52   0
  -5  -2   7  169.54   33.19   0
  -5  -2   8   40.13   33.26   0
  -5  -1   6  158.11   26.49   0
  -5   0   6  -18.20   16.01   0
  -5   2   6  129.97   22.08   0
  -5   3   7   -3.29   15.23   0
  -5   3   8    2.29   19.83   0
  -4  -5   6   -8.40   25.59   0
  -4  -4   5  395.33   37.34   0
  -4  -2   4  159.88   21.39   0
  -3  -7   6  249.80   38.68   0
  -2  -9   7   68.99   31.17   0
  -2  -8   5   12.83   26.50   0
  -2  -6   3  208.09   24.75   0
  -1 -10   6   68.57   34.09   0
  -1  -6   2  388.82   27.85   0
  -1  -3   1 1258.72   31.46   0
   0 -11   6   -8.64   29.78   0
   2  -8   1  104.21   14.58   0
   4 -12   3  286.84   32.27   0
   4 -11   2   -1.76   16.92   0
   6 -12   2   27.37   16.19   0
  -5  -3   7   31.80   27.77   0
  -5  -3   8    0.67   26.61   0
  -5  -2   6  127.61   26.93   0
  -5   3   6  -10.55   12.74   0
  -4  -6   7  -13.87   25.91   0
  -4  -3   4   31.98   18.14   0
  -4   4   4 1162.40   30.49   0
  -3  -8   7    0.92   28.49   0
  -3  -7   5  246.49   35.51   0
  -3  -4   3   50.91   16.15   0
  -2  -9   6  176.18   36.32   0
  -2  -4   2  553.54   28.62   0
  -1  -9   4   55.65   24.17   0
   0 -10   4   67.19   26.31   0
   0  -9   3   -1.39   17.10   0
   1 -11   4  226.29   34.30   0
   1 -10   3  145.78   24.86   0
   1  -7   1  102.74   14.57   0
   2 -11   3   -2.72   20.12   0
   3  -9   1  273.40   20.66   0
  -5  -4   7  -22.20   27.02   0
  -5  -4   8   -8.32   30.19   0
  -5  -3   6   -5.18   20.79   0
  -5  -1   5  212.07   27.93   0
  -5   0   5   11.42   14.92   0
  -5   1   5  185.39   22.33   0
  -4  -6   6  -18.80   25.42   0
  -4  -5   5   28.86   23.20   0
  -3  -8   6   19.20   27.14   0
  -3  -6   4  110.37   25.36   0
  -2  -8   4   35.37   22.71   0
  -1 -10   5   30.17   27.39   0
  -1  -8   3  101.76   21.41   0
   0 -11   5   12.19   26.60   0
   1 -12   5   20.06   31.13   0
   1  -9   2   47.79   15.08   0
   2 -12   4   23.12   26.72   0
   2 -10   2  100.83   20.71   0
  -5  -4   6   -6.33   26.35   0
  -5  -2   5  144.71   25.26   0
  -5   2   5  162.38   19.98   0
  -4  -7   7  -16.32   25.37   0
  -4  -4   4 1191.02   52.85   0
  -4   6   5    2.01    6.92   0
  -2  -9   5  151.81   34.29   0
   0  -8   2  650.54   35.31   0
   0  -6   1  486.28   25.02   0
   3 -12   3   27.13   24.09   0
   4 -10   1  321.04   22.43   0
   5 -12   2   59.18   18.14   0
   6 -11   1   -0.35   10.61   0
  -5  -5   7    8.86   28.05   0
  -5  -5   8   -1.32   27.22   0
  -5  -3   5   -3.93   19.08   0
  -5   5   7   24.90   13.51   0
  -4  -7   6   17.03   26.20   0
  -4  -6   5    7.73   22.80   0
  -4   0   3  341.66   22.48   0
  -3  -9   7   31.68   29.30   0
  -3  -8   5   27.41   26.94   0
  -3  -7   4  615.66   44.64   0
  -3  -5   3    0.60   14.55   0
  -3   0   2    0.06    8.65   0
  -2 -10   6    2.10   27.21   0
  -2  -7   3  103.65   21.18   0
  -2  -5   2  469.02   28.35   0
  -1 -11   6   72.27   33.43   0
  -1  -7   2   79.23   18.85   0
  -1  -4   1  198.97   15.57   0
   3 -11   2   43.08   18.36   0
  -6  -2   8   12.33   29.38   0
  -6  -1   7   80.51   30.58   0
  -6  -1   8   38.80   26.96   0
  -6   0   7  101.03   28.93   0
  -6   0   8   63.42   26.85   0
  -6   1   7   79.52   25.83   0
  -6   1   8   23.14   25.24   0
  -5  -5   6   68.71   29.59   0
  -4  -8   7   21.63   25.59   0
  -4  -5   4   17.60   20.21   0
  -4  -1   3  294.81   22.12   0
  -4   1   3  298.94   18.59   0
  -3  -9   6   96.13   32.64   0
  -3  -1   2 1189.72   34.14   0
  -2  -9   4  380.21   41.49   0
  -1 -11   5  145.25   35.86   0
  -1 -10   4  139.88   30.83   0
  -1  -9   3   22.74   22.74   0
   0 -11   4  -12.82   23.43   0
   0 -10   3   42.49   21.90   0
   1 -12   4   32.96   28.58   0
   1 -11   3  367.66   36.40   0
  -6  -3   7   59.76   30.50   0
  -6  -3   8   -9.30   26.14   0
  -6  -2   7   70.16   27.98   0
  -6   2   7   51.62   23.24   0
  -6   2   8   29.57   20.83   0
  -5  -6   7   64.31   31.55   0
  -5  -4   5   20.02   21.66   0
  -5   5   6   44.57   12.68   0
  -4  -8   6   17.54   29.90   0
  -4  -7   5    1.56   26.06   0
  -4  -2   3  404.06   26.94   0
  -3  -6   3  228.84   27.48   0
  -3  -2   2  296.40   20.29   0
  -2 -10   5   58.58   29.82   0
   0 -12   5   57.89   30.36   0
   2 -12   3   84.34   25.98   0
   2  -9   1  324.38   23.11   0
   4 -13   3   -7.16   19.13   0
  -6  -4   7   -1.79   28.06   0
  -6  -2   6   -7.65   19.26   0
  -6  -1   6   97.72   23.91   0
  -6   0   6  113.35   23.38   0
  -6   1   6   95.81   23.04   0
  -6   3   8   16.99   20.89   0
  -5  -7   7  115.38   35.83   0
  -5  -6   6  129.21   32.36   0
  -5  -5   5  105.52   27.47   0
  -5  -2   4  336.13   28.71   0
  -5  -1   4  409.43   29.26   0
  -5   0   4   -7.13   10.83   0
  -5   1   4  439.88   27.01   0
  -5   4   5   22.25   11.24   0
  -4  -6   4   -1.60   20.18   0
  -4  -3   3   26.01   14.71   0
  -3 -10   6  -12.30   28.21   0
  -3  -9   5  107.69   32.81   0
  -3  -8   4   15.67   24.36   0
  -3  -3   2  174.81   18.14   0
  -2  -8   3   48.71   20.89   0
  -2  -6   2  254.43   23.75   0
   0  -9   2   -4.80   13.74   0
   1 -10   2  146.31   21.95   0
   1  -8   1   57.79   12.16   0
   2 -13   4  130.06   30.38   0
   4 -12   2  271.27   26.51   0
   5 -11   1    1.04   11.23   0
  -6  -3   6   41.65   25.73   0
  -6   2   6    7.96   15.92   0
  -6   3   7   41.69   18.94   0
  -5  -7   6   95.88   33.97   0
  -5  -3   4   -0.43   14.98   0
  -4  -8   5   66.52   28.21   0
  -4  -4   3 1922.42   60.71   0
  -1 -11   4  212.38   37.77   0
  -1  -8   2   26.13   14.82   0
  -1  -5   1 1098.08   34.89   0
   0  -7   1    3.24   11.23   0
   2 -11   2   25.49   17.52   0
   3 -13   3   62.33   23.96   0
   3 -10   1  131.62   16.96   0
  -6  -5   7   82.63   33.48   0
  -6  -4   6   36.08   27.38   0
  -6  -1   5   82.62   23.49   0
  -5  -8   7   24.55   28.95   0
  -5  -6   5  132.16   30.47   0
  -5  -4   4    1.31   18.59   0
  -5   2   4  330.73   21.16   0
  -4  -9   6    4.36   27.54   0
  -4  -7   4   26.70   22.82   0
  -3 -10   5   13.01   29.32   0
  -3  -7   3  920.13   48.61   0
  -3  -4   2   18.50   12.60   0
  -2 -11   5   -5.94   26.32   0
  -2 -10   4   53.21   27.56   0
  -1 -12   5   10.81   27.24   0
  -1 -10   3  136.68   26.05   0
   0 -12   4   26.40   25.55   0
   0 -11   3    1.82   20.79   0
  -7  -1   8   48.25   30.65   0
  -6  -6   7   59.29   30.77   0
  -6  -5   6  136.56   33.48   0
  -6  -3   5    8.74   20.14   0
  -6  -2   5    4.67   18.33   0
  -6   0   5   90.79   19.87   0
  -6   1   5   69.52   19.11   0
  -5  -8   6   31.40   30.53   0
  -4  -5   3   38.24   17.66   0
  -3  -9   4  147.00   32.29   0
  -2  -9   3  389.73   37.13   0
  -2  -7   2  109.24   19.03   0
  -2  -2   1  367.47   17.94   0
   1 -13   4   59.33   26.70   0
   1 -12   3   38.40   22.55   0
   3 -12   2   48.20   18.58   0
   4 -11   1    1.37   12.05   0
  -7  -2   7   18.43   29.32   0
  -7  -1   7   23.90   24.18   0
  -7   0   7   -5.95   24.04   0
  -7   0   8   13.69   23.29   0
  -7   1   8   30.61   26.91   0
  -6  -7   7   19.02   29.71   0
  -6  -6   6   54.74   28.76   0
  -6  -4   5   10.02   21.74   0
  -5  -7   5  172.68   35.19   0
  -5  -5   4  147.61   27.53   0
  -5   6   6  113.16   13.08   0
  -4 -10   6   88.33   31.87   0
  -4  -9   5    2.18   24.75   0
  -3  -5   2   37.31   14.68   0
  -1  -6   1  650.26   29.33   0
   0 -10   2   84.91   21.75   0
   2  -7   0   99.86   10.11   0
   3  -8   0  119.43   11.37   0
   5 -13   2   33.83   16.30   0
  -7  -4   7    8.83   31.33   0
  -7  -3   7  191.68   35.76   0
  -7   1   7   20.40   22.58   0
  -6  -5   5  139.83   30.31   0
  -6   2   5   22.21   14.01   0
  -5  -6   4  332.81   36.29   0
  -5   5   5   95.75   12.02   0
  -4  -8   4   91.25   27.47   0
  -4  -6   3   17.54   17.28   0
  -3 -11   5   21.76   30.47   0
  -3  -8   3   24.52   20.68   0
  -2 -12   5   30.91   29.59   0
  -2 -11   4   -9.87   24.68   0
  -2  -3   1  454.86   21.65   0
  -1 -12   4    9.52   26.05   0
  -1  -9   2   52.12   17.23   0
   0  -8   1 1206.69   42.21   0
   1 -11   2  290.96   28.94   0
   1  -9   1   12.23   10.03   0
   2 -10   1  126.56   17.55   0
  -7  -5   7  101.93   34.36   0
  -7  -3   6  212.09   34.78   0
  -7  -2   6   45.90   25.16   0
  -7  -1   6    0.00   20.38   0
  -7   0   6    4.73   20.86   0
  -7   2   7   35.42   21.05   0
  -6   4   6   -2.34   11.21   0
  -6   5   7   87.85   16.54   0
  -5  -9   6   39.90   28.51   0
  -5  -8   5   24.28   26.52   0
  -5  -2   3  904.33   40.90   0
  -5  -1   3  846.65   37.21   0
  -4 -10   5  123.19   33.17   0
  -3 -10   4   22.24   26.65   0
  -3  -6   2  250.86   24.69   0
  -2 -10   3   89.21   25.06   0
  -2  -8   2   88.40   22.57   0
  -2  -4   1  955.06   33.23   0
  -1 -11   3  406.16   39.50   0
   0 -13   4    6.42   24.28   0
   0 -12   3   69.73   27.40   0
   1  -6   0 1251.56   29.92   0
   2 -12   2   56.34   21.25   0
   4 -13   2   16.17   17.19   0
   4  -9   0  140.55   12.16   0
  -7  -6   7   13.36   30.65   0
  -7  -4   6    8.80   25.86   0
  -7   1   6   11.27   18.63   0
  -6  -6   5   85.72   30.81   0
  -6  -3   4   90.51   25.31   0
  -6  -2   4   21.12   17.63   0
  -6  -1   4  253.32   25.81   0
  -5  -7   4  400.25   40.20   0
  -5  -3   3   19.14   14.93   0
  -5   0   3   -9.63   11.19   0
  -4  -9   4    4.28   25.68   0
  -4  -7   3   -8.81   19.06   0
  -3  -9   3  273.81   35.75   0
  -1  -7   1  101.97   16.92   0
   1 -13   3  100.63   28.32   0
   3 -11   1   86.47   16.62   0
  -7  -5   6  143.82   34.69   0
  -6  -8   6   31.01   27.47   0
  -6  -7   5    1.17   24.11   0
  -6  -4   4   10.16   19.81   0
  -6   0   4  432.22   28.90   0
  -5  -9   5   45.59   29.00   0
  -5  -4   3   39.42   17.43   0
  -4  -3   2   28.15   13.04   0
  -4  -2   2  561.84   28.07   0
  -4  -1   2  116.40   14.21   0
  -2 -12   4   49.17   32.96   0
  -2  -5   1 1409.86   42.44   0
  -1 -10   2  142.19   25.54   0
   0 -11   2   15.64   19.46   0
   5 -12   1   52.35   13.42   0
  -7  -3   5  308.48   36.49   0
  -7  -2   5   33.57   22.61   0
  -7  -1   5    1.40   16.73   0
  -7   2   6   57.08   18.79   0
  -6  -9   6   77.77   34.11   0
  -6  -5   4  298.74   34.55   0
  -6   1   4  248.12   22.62   0
  -5  -8   4   38.77   28.21   0
  -5  -5   3  189.45   26.82   0
  -5   1   3  808.79   31.12   0
  -5   4   4   -0.91    7.19   0
  -4 -11   5   -9.69   27.55   0
  -4 -10   4  217.88   38.12   0
  -4  -8   3  166.40   28.50   0
  -4  -4   2 1578.39   50.92   0
  -3 -11   4   41.99   28.23   0
  -3  -7   2  767.66   40.81   0
  -2 -11   3    7.18   26.14   0
  -2  -9   2  317.38   32.33   0
  -1 -13   4   68.05   29.36   0
  -1 -12   3   36.35   27.29   0
   1 -12   2   32.97   19.50   0
   3 -13   2   43.20   18.56   0
  -8  -4   7   34.34   29.00   0
  -8  -3   7   27.06   27.53   0
  -8  -2   7   20.04   26.30   0
  -8  -1   7   26.08   25.13   0
  -8   0   7  278.47   36.25   0
  -7  -7   6   15.88   27.65   0
  -7  -5   5  158.94   35.15   0
  -7   0   5    2.86   13.38   0
  -6  -8   5   50.95   28.90   0
  -6  -6   4  186.22   31.82   0
  -6   5   6  106.14   15.21   0
  -5 -10   5   59.46   30.63   0
  -5  -6   3  435.03   36.93   0
  -3 -10   3   79.74   25.49   0
   0 -13   3   19.45   25.08   0
   0  -9   1    4.88   10.56   0
   1 -10   1   93.31   16.74   0
   2  -8   0  217.06   15.20   0
  -8  -5   7    4.07   28.93   0
  -7  -6   5    0.66   28.11   0
  -7   1   5    4.82   16.17   0
  -7   4   7    5.37   15.57   0
  -5  -9   4  106.13   31.88   0
  -4  -5   2   17.58   14.77   0
  -3 -12   4   -2.07   29.89   0
  -3  -8   2   44.59   17.75   0
  -2  -6   1  694.24   32.16   0
  -1  -8   1   75.49   15.06   0
   0  -5   0    6.30    7.18   0
   1  -7   0  207.06   14.64   0
   2 -13   2  176.00   25.73   0
   2 -11   1   26.86   14.80   0
   3  -9   0  241.59   16.00   0
   4 -12   1  326.83   23.39   0
  -8  -5   6   28.73   32.40   0
  -8  -4   6   49.72   28.70   0
  -8  -3   6   13.08   25.48   0
  -8  -2   6   16.61   23.42   0
  -8  -1   6   17.64   22.17   0
  -8   1   7   11.81   19.88   0
  -7  -8   6    0.13   25.17   0
  -6  -9   5   96.27   32.48   0
  -6  -7   4   52.57   26.40   0
  -6   2   4   23.44    9.75   0
  -6   4   5    6.99    9.45   0
  -5 -11   5   -3.29   29.23   0
  -5  -7   3  527.77   41.65   0
  -4 -11   4   -2.01   26.30   0
  -4  -9   3   12.07   21.99   0
  -4  -6   2    8.96   15.04   0
  -4   1   2  127.13   12.17   0
  -2 -13   4  156.48   35.19   0
  -2 -10   2  128.52   26.39   0
  -1 -11   2  343.93   34.13   0
  -8  -6   6   27.35   30.01   0
  -8   0   6  364.58   35.72   0
  -8   2   7   24.58   19.95   0
  -7  -7   5    4.79   25.94   0
  -7  -3   4  673.86   43.78   0
  -7  -2   4  223.61   29.62   0
  -7   2   5   35.82   15.10   0
  -6  -8   4   86.34   28.89   0
  -6  -3   3  210.23   24.78   0
  -6  -2   3  198.67   24.66   0
  -5 -10   4  142.62   35.99   0
  -3 -11   3   46.17   26.12   0
  -2 -12   3   79.16   27.76   0
  -2  -7   1   58.47   14.52   0
  -1 -13   3   65.35   29.17   0
   0 -12   2   12.91   18.27   0
  -8  -7   6  -14.99   27.62   0
  -8   1   6   21.09   21.84   0
  -7  -8   5   31.54   28.62   0
  -7  -5   4  386.79   38.77   0
  -7  -4   4    7.88   20.52   0
  -7  -1   4    0.75   15.30   0
  -6 -10   5   20.21   26.64   0
  -6  -5   3  454.20   37.49   0
  -6  -4   3   15.84   17.04   0
  -6  -1   3  439.07   28.70   0
  -5  -8   3   66.22   25.15   0
  -4 -10   3  276.95   37.12   0
  -4  -7   2   14.29   17.82   0
  -3  -9   2  135.53   24.62   0
  -3  -4   1   23.75   11.50   0
  -3  -3   1   12.73   10.19   0
  -3  -2   1  454.87   21.69   0
  -1  -9   1   14.94   14.71   0
   0 -10   1   61.06   14.84   0
   0  -6   0 1686.87   37.58   0
   1 -13   2   44.79   22.91   0
   1 -11   1  511.05   31.45   0
   3 -12   1   66.38   15.27   0
  -9  -3   7   46.05   29.95   0
  -9  -2   7   91.37   30.49   0
  -9  -1   7    1.45   26.42   0
  -8  -5   5   24.33   26.50   0
  -8  -4   5   74.00   29.06   0
  -8  -3   5   23.30   24.03   0
  -8  -2   5   -0.25   19.07   0
  -8  -1   5   13.34   21.14   0
  -7  -6   4   61.25   26.33   0
  -7   0   4    0.21   14.87   0
  -7   4   6    1.92   11.54   0
  -6  -9   4  266.99   38.87   0
  -6  -6   3  111.64   26.07   0
  -5  -3   2   50.05   14.97   0
  -4 -12   4  172.64   36.53   0
  -3  -5   1   12.19   11.51   0
  -3  -1   1 1299.28   31.87   0
   4 -10   0  416.73   18.05   0
  -9   0   7   -1.31   24.50   0
  -8  -6   5   61.65   28.75   0
  -8   0   5  424.10   35.29   0
  -8   2   6   18.62   17.29   0
  -7  -9   5    8.65   25.54   0
  -7  -7   4   32.71   27.82   0
  -6   0   3  396.32   25.52   0
  -5 -11   4    6.54   27.11   0
  -5  -9   3  136.71   29.77   0
  -5  -5   2  122.04   20.91   0
  -5  -4   2   11.38   14.17   0
  -5  -2   2  471.62   27.64   0
  -4  -8   2   32.52   20.01   0
  -3 -12   3   44.27   27.29   0
  -3 -10   2   87.73   26.19   0
  -3  -6   1  398.08   28.20   0
  -2 -13   3  130.31   33.82   0
  -2 -11   2   37.52   19.92   0
  -2  -8   1  108.74   17.88   0
  -1 -12   2   53.32   22.89   0
   1  -8   0    3.17    8.65   0
   2 -12   1   77.35   17.95   0
   2  -9   0  576.87   24.17   0
  -9  -5   6   73.82   31.81   0
  -9  -4   6    2.51   25.70   0
  -9  -3   6   91.64   30.31   0
  -9  -2   6  110.50   29.77   0
  -8  -7   5   -2.94   25.32   0
  -7 -10   5   -2.67   27.86   0
  -7   1   4    9.18   13.37   0
  -6 -10   4   32.83   27.65   0
  -6  -7   3   61.89   25.08   0
  -5  -6   2  329.23   30.14   0
  -5  -1   2  474.27   25.71   0
  -4 -11   3    4.44   25.02   0
  -1 -10   1   99.12   19.60   0
   0 -13   2   17.35   19.30   0
   0  -7   0    1.02    8.50   0
   2 -14   2   21.62   18.08   0
  -9  -6   6   77.49   32.24   0
  -9  -1   6    1.40   21.63   0
  -9   1   7    4.39   21.56   0
  -8  -8   5  138.44   33.51   0
  -8   1   5   58.25   19.65   0
  -7  -8   4   -7.15   21.94   0
  -6  -8   3  202.60   33.27   0
  -6   1   3  430.68   25.03   0
  -5 -12   4   74.58   32.19   0
  -5 -10   3  129.43   31.88   0
  -5  -7   2  289.78   33.31   0
  -5   3   3   21.99    7.09   0
  -4  -9   2   85.38   23.62   0
  -3  -7   1 1112.68   44.57   0
  -2  -9   1  357.35   29.67   0
  -1  -4   0  361.49   17.50   0
   0 -11   1   -4.63   13.35   0
   3 -10   0  204.72   15.70   0
  -9   0   6  -22.22   17.91   0
  -8  -9   5   12.58   28.96   0
  -8  -5   4   19.14   23.45   0
  -8  -4   4   78.63   25.60   0
  -8  -3   4   39.79   23.38   0
  -8  -2   4   46.41   23.28   0
  -7  -9   4   24.87   27.45   0
  -7  -5   3  540.19   43.60   0
  -7  -4   3  -10.54   18.11   0
  -7  -3   3  884.36   45.48   0
  -6 -11   4   14.62   26.57   0
  -6   5   5  119.14   12.19   0
  -5   0   2   -3.86   10.01   0
  -4 -12   3  270.37   42.20   0
  -3 -13   3   33.97   27.55   0
  -3 -11   2   38.38   23.00   0
  -2 -12   2   56.89   23.63   0
  -1 -13   2   51.89   24.91   0
  -1  -5   0 1617.58   37.03   0
   1 -14   2   62.18   22.33   0
   1 -12   1   52.90   18.40   0
  -9  -6   5  114.28   33.58   0
  -9  -5   5   25.32   27.56   0
  -9  -4   5   -4.55   23.71   0
  -9  -3   5   92.04   28.29   0
  -9  -2   5  141.42   31.39   0
  -9   2   7  111.36   24.73   0
  -8  -6   4  109.45   30.82   0
  -8  -1   4   39.01   20.94   0
  -7  -6   3   57.93   24.44   0
  -7  -2   3  131.30   20.95   0
  -7   2   4  217.47   20.47   0
  -6  -9   3  265.06   37.86   0
  -5 -11   3    8.65   25.34   0
  -5  -8   2   23.07   20.67   0
  -4 -10   2  245.44   31.77   0
  -3  -8   1   62.61   16.89   0
   1  -9   0   37.46   10.82   0
   3 -13   1   24.96   13.38   0
  -9  -7   5   24.27   28.10   0
  -9  -1   5   21.85   23.89   0
  -9   1   6    5.04   17.76   0
  -8  -7   4   21.55   23.83   0
  -8   2   5    5.90   14.20   0
  -7 -10   4   18.95   27.14   0
  -7  -7   3  108.64   30.40   0
  -7  -1   3   15.92   13.44   0
  -7   5   6  123.48   15.16   0
  -6 -10   3   28.57   28.92   0
  -6  -5   2  321.10   31.91   0
  -6  -4   2   10.49   14.87   0
  -4  -5   1  114.29   17.70   0
  -4  -4   1 2602.16   60.10   0
  -4  -3   1   26.11   11.82   0
  -2 -10   1  129.66   23.44   0
  -1 -11   1  510.72   35.38   0
  -1  -6   0 1296.83   36.05   0
   0 -14   2  184.68   29.40   0
   0  -8   0 1389.28   39.13   0
   2 -10   0  234.67   17.89   0
 -10  -4   6  137.23   33.93   0
 -10  -3   6   41.19   28.00   0
 -10  -2   6   38.92   27.91   0
  -9  -8   5    6.93   25.90   0
  -8  -8   4  264.71   39.83   0
  -8   0   4  846.83   42.30   0
  -7  -8   3    4.73   26.02   0
  -7   4   5    9.16   10.36   0
  -6  -6   2  240.70   29.61   0
  -6  -3   2  273.95   25.41   0
  -6  -2   2  248.96   24.28   0
  -6   4   4    6.07    7.93   0
  -5 -12   3   61.10   30.70   0
  -5  -9   2  145.82   27.89   0
  -4 -13   3   -4.16   26.25   0
  -4 -11   2   -6.56   25.40   0
  -4  -6   1   38.36   15.23   0
  -4  -2   1  947.70   32.59   0
  -3 -12   2   34.75   23.70   0
  -3  -9   1  276.27   29.57   0
  -2 -13   2  210.03   33.37   0
  -1  -7   0  182.83   17.39   0
   0 -12   1   44.12   18.86   0
   2 -13   1  203.78   22.23   0
 -10  -1   6   57.19   26.46   0
  -9   0   5    1.83   17.30   0
  -9   2   6  107.92   22.89   0
  -8  -9   4   -5.72   25.68   0
  -7 -11   4  351.98   45.94   0
  -7  -9   3    8.20   27.70   0
  -7   0   3   -5.01   10.58   0
  -6 -11   3  -10.34   27.54   0
  -6  -7   2   57.70   22.50   0
  -5   1   2  460.05   21.63   0
  -4  -7   1    4.25   14.01   0
  -1 -14   2   20.11   23.70   0
 -10  -5   5   29.47   29.94   0
 -10  -4   5  110.13   34.12   0
  -9  -6   4  245.03   38.53   0
  -9  -5   4  119.00   31.13   0
  -9  -4   4    0.27   23.73   0
  -9  -3   4  157.85   28.25   0
  -8 -10   4   10.68   27.88   0
  -8  -5   3   75.40   24.78   0
  -8  -4   3  137.74   26.39   0
  -8   1   4   33.95   16.47   0
  -8   4   6   24.81   12.59   0
  -6  -8   2  209.68   31.16   0
  -6  -1   2  392.44   25.31   0
  -5 -10   2  183.78   31.93   0
  -4  -8   1   58.44   19.49   0
  -4  -1   1  184.52   16.18   0
  -2 -11   1   16.02   19.38   0
  -1 -12   1   64.35   20.55   0
   0  -9   0   -8.80   10.25   0
   1 -13   1   37.10   17.03   0
   1 -10   0  216.43   19.19   0
 -10  -7   5  -12.99   24.87   0
 -10  -6   5   -6.09   25.45   0
 -10  -3   5   10.21   24.45   0
 -10   0   6   -1.82   19.96   0
  -9  -7   4   -2.26   24.77   0
  -9  -2   4  287.13   33.17   0
  -9   1   5   17.91   17.81   0
  -8  -7   3    5.98   26.19   0
  -8  -6   3  197.63   32.52   0
  -8  -3   3   34.77   19.92   0
  -7 -10   3   22.04   26.10   0
  -6  -9   2  191.26   34.54   0
  -4 -12   2  229.92   34.77   0
  -3 -13   2   37.64   24.84   0
  -3 -10   1  126.28   23.19   0
  -2  -5   0 1749.07   42.29   0
  -2  -4   0 2352.29   45.22   0
  -1  -8   0   11.52    9.37   0
 -10  -2   5   36.02   24.80   0
  -9  -8   4   -2.85   22.46   0
  -8  -8   3  427.07   44.14   0
  -8  -2   3   57.97   18.03   0
  -7  -5   2  289.22   31.30   0
  -7  -4   2   32.43   17.28   0
  -6 -12   3    6.07   27.05   0
  -5 -11   2  -13.93   22.77   0
  -5  -6   1  357.78   29.23   0
  -5  -5   1  112.72   19.00   0
  -5  -4   1  110.27   17.82   0
  -4  -9   1  132.35   24.93   0
  -2 -14   2   35.59   23.10   0
  -2  -6   0  830.37   31.78   0
 -10  -9   1  154.51   43.79   0
  -9  -9  -1   33.49   30.47   0
  -9  -7   1    8.47   29.25   0
  -9  -7   5   10.20   33.74   0
  -8  -7  -1    9.76   24.27   0
  -8  -6   0  403.03   39.42   0
  -8  -5   2   21.50   24.91   0
  -8  -5   3   78.34   29.74   0
  -8  -5   4   22.43   31.98   0
  -7  -9  -3   10.09   19.04   0
  -7  -7  -2   34.91   16.59   0
  -7  -6   7   13.88   31.38   0
  -7  -5   6  141.83   35.64   0
  -7  -4   4   38.62   25.10   0
  -6 -10  -4    8.38   15.32   0
  -5  -8  -4   37.30   14.91   0
  -5  -6  -3  416.72   25.86   0
  -5  -5   8    0.25   24.54   0
  -5  -3   6    2.42   19.46   0
  -5  -2   2  453.92   30.52   0
  -5  -2   4  293.09   30.10   0
  -4  -4   8  148.59   31.11   0
  -4  -3   7   -4.94   19.49   0
  -4  -2   0 2446.11   52.54   0
  -3  -1   5  458.63   28.77   0
  -1   0   5    1.50    7.85   0
 -10 -10   0  148.28   38.66   0
 -10  -8   2   -0.34   30.25   0
 -10  -8   3   -0.64   28.70   0
 -10  -8   4  -13.31   28.87   0
  -9 -11  -2   86.04   33.03   0
  -9  -6   3  253.95   43.20   0
  -8 -11  -3   16.97   26.46   0
  -8  -6   6   21.46   31.92   0
  -8  -5   1   82.46   30.25   0
  -7  -4   1    5.92   19.88   0
  -7  -4   5   11.50   23.87   0
  -6  -7  -3   55.76   17.23   0
  -6  -3   1  420.29   31.89   0
  -6  -3   5   12.88   24.65   0
  -4  -2   6   83.98   22.35   0
  -2   0   3  379.69   19.44   0
  -1  -2   8   35.79   14.88   0
 -10  -9   0  133.92   37.38   0
 -10  -8   1   11.84   30.85   0
  -9  -7   0    9.61   24.61   0
  -9  -6   2  217.16   40.11   0
  -9  -6   4  237.66   41.98   0
  -8  -8  -2  395.55   39.02   0
  -8  -5   5   14.03   30.18   0
  -5  -2   1 1535.36   49.69   0
  -5  -2   5  170.85   26.61   0
  -4  -1   3  283.76   23.15   0
  -1  -1   7   -4.79   11.26   0
 -10 -10  -1  151.88   39.24   0
 -10  -7   2   32.37   28.55   0
 -10  -7   3   25.19   32.11   0
 -10  -7   4   -4.29   33.88   0
  -9 -10  -2  126.50   31.49   0
  -9  -8  -1   46.55   27.68   0
  -9  -6   1  176.08   34.76   0
  -9  -6   5   96.24   37.44   0
  -8 -10  -3    4.45   23.01   0
  -7 -11  -4  255.23   30.87   0
  -7  -8  -3   14.60   18.22   0
  -7  -5  -1  369.49   31.48   0
  -7  -5   7  136.83   39.57   0
  -6  -9  -4  223.29   24.16   0
  -6  -5  -2  324.09   26.78   0
  -6  -4  -1   43.85   15.26   0
  -6  -4   7   19.94   26.15   0
  -4  -1   2  123.74   16.78   0
  -4  -1   4   54.31   14.92   0
 -11  -9   2  101.37   37.05   0
 -10  -8   0  -20.05   28.11   0
 -10  -7   5   10.18   36.01   0
  -9  -5   3  139.22   34.87   0
  -8  -6  -1  401.95   37.14   0
  -8  -5   0   28.64   22.21   0
  -8  -5   6    8.77   30.37   0
  -8  -4   2   25.19   24.19   0
  -8  -4   3  142.19   31.63   0
  -8  -4   4   79.85   29.95   0
  -7  -6  -2   56.63   17.21   0
  -7  -4   0   53.15   19.27   0
  -7  -4   6   -6.67   26.73   0
  -7  -3   2  811.87   47.46   0
  -7  -3   3  851.78   50.33   0
  -7  -3   4  612.56   46.41   0
  -6  -3   0  847.13   40.76   0
  -6  -3   6   46.90   24.31   0
  -6  -2   3  173.89   27.52   0
  -5  -4  -2   15.94   11.98   0
  -5  -4   8   -5.37   22.31   0
  -5  -3  -1    7.59   10.83   0
  -5  -3   7    4.85   21.80   0
 -11  -9   1  130.86   40.75   0
 -11  -8   2   33.04   36.08   0
 -11  -8   3    7.29   31.54   0
 -10  -9  -1  153.73   35.92   0
 -10  -7   1  108.69   35.82   0
 -10  -6   3   22.56   33.06   0
  -9  -9  -2   23.73   24.78   0
  -9  -7  -1   -2.13   25.99   0
  -9  -6   0  314.66   38.62   0
  -9  -6   6   96.72   37.86   0
  -9  -5   2  105.62   32.04   0
  -9  -5   4  103.55   35.93   0
  -8  -9  -3   20.95   23.23   0
  -8  -7  -2    9.71   22.30   0
  -8  -4   5   41.50   32.28   0
  -7  -3   5  268.43   38.34   0
  -6  -2   2  297.11   28.55   0
  -6  -2   4   22.52   18.35   0
  -5  -2   6  124.12   26.51   0
  -4  -3   8   -5.94   21.97   0
  -4  -1   5   64.03   18.03   0
  -2  -2   8   18.56   15.02   0
 -10  -6   2   27.16   30.85   0
 -10  -6   4   25.71   32.26   0
  -9  -5   1  115.86   30.85   0
  -9  -5   5   29.95   32.74   0
  -8  -4   1   92.46   26.44   0
  -7 -10  -4   -2.55   16.72   0
  -7  -3   1 1077.92   51.57   0
  -6  -6  -3  131.98   19.36   0
  -5  -7  -4  376.65   23.92   0
  -5  -2   0 1781.00   51.42   0
  -4  -2   7   42.74   20.12   0
  -4  -1   1  202.94   18.75   0
  -2  -1   7  162.06   19.50   0
 -11  -9   0  124.55   38.25   0
 -11  -7   3  421.67   53.07   0
 -11  -7   4  323.91   48.92   0
 -10 -10  -2  133.48   36.15   0
 -10  -8  -1   27.07   30.95   0
 -10  -7   0   89.00   33.51   0
 -10  -6   1   49.30   31.82   0
 -10  -6   5   -3.97   31.19   0
  -9  -8  -2   56.15   28.93   0
  -8  -5   7    7.97   31.80   0
  -8  -4   6   35.59   34.93   0
  -7  -7  -3   56.86   19.18   0
  -7  -4   7   24.92   29.17   0
  -6  -8  -4   79.99   17.37   0
  -6  -3   7   59.19   29.43   0
  -6  -2   1  680.37   39.22   0
  -6  -2   5   22.73   20.02   0
  -5  -5  -3  192.28   18.08   0
  -5  -1   3  847.86   40.48   0
  -5  -1   4  474.46   34.15   0
  -4  -6  -4    3.43    9.12   0
  -4  -3  -2   24.81    9.58   0
  -3   0   3    6.44   10.84   0
  -1   0   6   -4.22    9.41   0
 -11  -7   2  285.56   44.81   0
 -10  -5   3  153.90   39.87   0
  -9 -10  -3  109.17   31.17   0
  -9  -5   6   23.77   32.95   0
  -9  -4   2  100.81   34.49   0
  -9  -4   3   40.39   28.92   0
  -9  -4   4  -12.15   29.07   0
  -8  -8  -3  415.52   36.25   0
  -8  -5  -1   76.36   22.91   0
  -8  -3   3   13.09   21.67   0
  -8  -3   4   -7.62   23.37   0
  -7  -4  -1   -2.30   17.43   0
  -7  -3   6  259.14   37.52   0
  -5  -1   2  466.06   29.95   0
  -4  -2  -1  941.08   31.26   0
  -4  -1   6   20.57   17.07   0
  -3   0   4   -4.68   10.43   0
 -11  -8   0   33.00   31.87   0
 -11  -7   1  342.90   48.81   0
 -11  -6   3   14.67   34.94   0
 -10  -9  -2  112.08   34.52   0
 -10  -5   2  177.89   39.98   0
 -10  -5   4  140.55   38.03   0
  -9  -6  -1  183.28   31.04   0
  -9  -5   0  258.15   35.47   0
  -9  -4   5  -10.65   28.63   0
  -8  -6  -2  226.12   30.44   0
  -8  -4   0   38.57   22.17   0
  -8  -3   2   59.34   25.66   0
  -8  -3   5  -10.87   30.23   0
  -7  -9  -4   17.85   16.85   0
  -7  -5  -2  277.11   26.20   0
  -7  -3   0 1902.69   64.23   0
  -7  -2   3  113.89   24.44   0
  -7  -2   4  189.91   30.45   0
  -6  -2   6    5.42   23.76   0
  -5  -3   8   -5.86   22.64   0
  -5  -2   7  150.44   27.73   0
  -5  -1   5  174.34   25.23   0
  -3   0   2   -5.65    8.48   0
 -11  -9  -1   81.92   34.77   0
 -11  -6   2    6.95   29.78   0
 -11  -6   4    8.71   29.95   0
 -10  -7  -1   97.34   31.89   0
 -10  -6   0   61.80   31.37   0
 -10  -5   5   41.51   34.70   0
  -9  -9  -3   59.81   26.46   0
  -9  -7  -2   -3.55   23.45   0
  -9  -4   1  146.26   31.33   0
  -8  -4   7   21.81   32.24   0
  -7  -2   2  116.55   23.56   0
  -6  -4  -2    4.42   13.55   0
  -6  -3  -1  389.45   27.65   0
  -4  -4  -3 1884.88   39.95   0
 -12  -8   1    4.78   33.56   0
 -12  -7   2    6.10   33.09   0
 -11  -7   0  362.18   47.39   0
 -11  -6   1   -9.66   31.99   0
 -10  -5   1  145.55   36.84   0
  -9  -4   6  -12.18   29.89   0
  -8 -10  -4    0.06   20.04   0
  -8  -3   1   52.40   21.81   0
  -8  -3   6   18.63   31.73   0
  -7  -3   7  237.44   39.90   0
  -7  -2   5   22.27   22.55   0
  -6  -1   3  399.07   32.35   0
  -6  -1   4  234.81   29.66   0
  -5  -1   1 1166.43   42.92   0
  -2   0   6   28.36   11.85   0
 -11  -8  -1    6.01   29.89   0
 -11  -5   3  -10.98   26.79   0
 -11  -5   4   -4.67   33.17   0
 -10  -8  -2   -7.63   24.74   0
 -10  -4   3  265.91   43.93   0
 -10  -4   4  227.26   42.43   0
  -9  -3   3  268.22   40.46   0
  -9  -3   4  137.85   34.24   0
  -8  -7  -3   13.12   19.50   0
  -7  -6  -3   34.28   16.88   0
  -7  -2   1   66.55   20.19   0
  -6  -7  -4   35.98   15.28   0
  -6  -3   8    8.94   26.28   0
  -6  -2   0  843.52   39.91   0
  -6  -1   2  355.69   31.56   0
  -5  -1   6  126.62   25.15   0
  -4  -1   0  344.49   21.43   0
  -4   0   3  337.02   23.89   0
  -4   0   4  284.03   24.39   0
 -12  -8   0   17.71   33.19   0
 -12  -7   1   13.40   32.26   0
 -12  -6   3    1.53   29.72   0
 -11  -5   2    7.52   30.74   0
 -11  -5   5  -15.89   32.47   0
 -10  -6  -1   27.02   26.63   0
 -10  -5   0  286.72   39.40   0
 -10  -4   2  271.42   40.97   0
 -10  -4   5  139.83   38.92   0
  -9  -8  -3   35.28   24.91   0
  -9  -5  -1   88.23   25.34   0
  -9  -4   0  135.99   29.28   0
  -9  -3   2  106.40   30.04   0
  -9  -3   5  104.90   35.01   0
  -8  -4  -1   71.09   22.18   0
  -8  -2   3   50.36   23.06   0
  -8  -2   4   40.98   25.64   0
  -7  -8  -4   -0.04   15.10   0
  -7  -2   6   76.68   27.36   0
  -6  -5  -3  412.35   27.07   0
  -6  -2   7   41.34   24.34   0
  -6  -1   5   63.60   21.34   0
  -5  -3  -2   38.91   12.58   0
  -5  -2  -1 1493.41   44.87   0
 -12  -6   2    3.25   32.06   0
 -11  -9  -2   64.27   31.11   0
 -11  -7  -1  304.91   46.66   0
 -11  -6   0   17.17   29.69   0
 -10  -4   1  350.89   43.00   0
  -9  -6  -2  224.44   30.94   0
  -8  -9  -4   15.80   19.46   0
  -8  -5  -2   31.39   18.41   0
  -8  -3   0  104.49   23.54   0
  -8  -3   7   13.66   31.98   0
  -8  -2   2   93.47   26.84   0
  -8  -2   5   27.60   24.87   0
  -7  -3  -1 1075.45   48.36   0
  -5  -6  -4  355.63   21.53   0
  -4   0   2  333.42   22.91   0
  -4   0   5   64.70   17.39   0
  -3   0   1   -2.44    8.69   0
 -12  -7   0   13.18   31.96   0
 -12  -6   1   60.30   36.97   0
 -11  -5   1   10.34   30.78   0
 -10  -7  -2   14.49   24.53   0
 -10  -4   6   87.42   37.20   0
  -9  -3   1  269.96   36.06   0
  -9  -3   6  121.98   36.24   0
  -7  -4  -2    6.08   12.86   0
  -7  -1   3   12.36   18.07   0
  -7  -1   4   15.35   20.50   0
  -6  -1   1  655.53   36.86   0
  -6  -1   6  118.37   27.23   0
  -5  -2   8   60.47   23.85   0
  -2  -1   8   46.84   14.31   0
 -12  -8  -1   23.90   32.21   0
 -12  -5   3   55.04   33.46   0
 -12  -5   4   54.85   34.97   0
 -11  -8  -2   28.26   31.15   0
 -11  -4   2    1.81   28.45   0
 -11  -4   3   -7.69   26.68   0
 -11  -4   4   10.80   31.71   0
 -11  -4   5   35.52   38.06   0
 -10  -3   3   54.98   33.54   0
 -10  -3   4   27.51   31.47   0
  -8  -2   1  118.67   25.09   0
  -8  -2   6   10.30   26.68   0
  -7  -2   0  111.93   21.38   0
  -7  -2   7   15.04   28.19   0
  -7  -1   2   69.88   20.70   0
  -7  -1   5   46.14   25.70   0
  -5  -4  -3   48.83   11.30   0
  -5  -1   0 1614.11   47.82   0
  -5  -1   7   98.23   25.80   0
  -5   0   3    5.80   13.05   0
  -5   0   4    9.57   13.46   0
 -12  -5   2   40.94   33.84   0
 -11  -6  -1   51.15   33.93   0
 -11  -5   0   -5.83   29.34   0
 -10  -5  -1  143.39   30.80   0
 -10  -4   0  400.54   44.24   0
 -10  -3   2   84.05   31.65   0
 -10  -3   5    7.16   30.97   0
  -9  -7  -3   26.13   21.75   0
  -9  -4  -1  141.11   27.60   0
  -9  -3   7   61.94   36.60   0
  -9  -2   3  372.93   42.05   0
  -9  -2   4  363.17   42.65   0
  -9  -2   5  160.45   39.85   0
  -8  -6  -3  192.10   25.36   0
  -6  -2   8   41.28   25.91   0
  -5   0   2    1.44   15.45   0
  -5   0   5    3.80   15.92   0
  -3  -1   8   44.93   16.47   0
  -1   0   7    0.31    8.96   0
 -12  -7  -1   -1.09   35.74   0
 -12  -6   0   55.21   34.02   0
 -12  -5   1   22.35   32.73   0
 -11  -4   1   20.50   31.16   0
 -10  -8  -3    9.98   25.19   0
 -10  -6  -2    5.88   27.33   0
 -10  -3   1  136.40   33.18   0
 -10  -3   6   37.69   32.66   0
  -9  -5  -2  161.61   29.58   0
  -9  -3   0  216.37   32.48   0
  -9  -2   2  292.70   37.71   0
  -8  -8  -4  272.93   28.07   0
  -8  -1   3  124.51   31.38   0
  -8  -1   4   41.07   28.25   0
  -7  -7  -4   52.93   16.74   0
  -7  -5  -3  518.10   32.87   0
  -7  -1   6    5.69   24.59   0
  -6  -3  -2  270.84   22.40   0
  -6  -2  -1  651.98   33.86   0
  -4   0   1  218.25   18.96   0
  -2   0   7   30.06   13.02   0
 -13  -6   1   80.05   37.53   0
 -12  -4   3  296.47   48.57   0
 -12  -4   4  191.43   43.62   0
 -11  -7  -2  274.00   40.21   0
 -11  -3   3   30.07   31.10   0
 -11  -3   4   -9.55   31.73   0
  -9  -9  -4   36.58   21.48   0
  -9  -2   6  127.94   39.01   0
  -8  -4  -2   40.49   19.80   0
  -8  -3  -1   46.51   18.93   0
  -8  -2   7   11.34   26.52   0
  -8  -1   5   24.72   27.65   0
  -7  -1   1  101.27   21.62   0
  -6  -6  -4  187.52   19.22   0
  -6  -1   7   74.82   26.17   0
  -6   0   3  401.64   31.95   0
  -6   0   4  430.48   33.63   0
  -4  -1   8   -8.45   15.52   0
 -13  -5   2   30.93   32.70   0
 -12  -4   2  275.56   46.39   0
 -11  -3   2    5.83   30.94   0
 -11  -3   5  -21.09   31.39   0
 -10  -2   3   79.23   33.62   0
 -10  -2   4   50.86   32.94   0
  -9  -2   1  360.85   39.12   0
  -8  -2   0  213.48   27.98   0
  -8  -1   2   23.93   20.49   0
  -6  -1   0 1248.09   47.12   0
  -6   0   5   97.83   22.26   0
  -5   0   6    1.51   16.77   0
  -3   0   7    6.85   12.94   0
 -13  -6   0  146.02   42.88   0
 -12  -6  -1   33.31   31.76   0
 -12  -5   0   78.92   35.29   0
 -12  -4   1  441.79   53.57   0
 -11  -5  -1  -15.52   26.46   0
 -11  -4   0   -2.60   28.99   0
 -10  -7  -3   35.65   25.67   0
 -10  -4  -1  381.13   41.82   0
 -10  -3   0  163.87   32.42   0
 -10  -2   2  127.08   35.34   0
 -10  -2   5   52.18   33.15   0
  -9  -6  -3  294.98   32.72   0
  -9  -1   4   16.14   29.89   0
  -8  -1   6   16.31   29.06   0
  -7  -2  -1   33.32   18.78   0
  -7  -1   7   20.45   26.56   0
  -6  -4  -3   21.23   12.73   0
  -6   0   2  633.19   37.24   0
  -5   0   1   -1.38   12.31   0
  -4  -2  -2  546.67   22.99   0
  -4  -1  -1  174.50   16.60   0
 -13  -5   1   98.84   37.60   0
 -13  -4   3   15.07   34.83   0
 -12  -3   3   12.43   35.18   0
 -12  -3   4  -13.87   30.90   0
 -11  -8  -3    7.94   26.98   0
 -11  -6  -2  -10.03   24.69   0
 -11  -3   1   62.48   33.89   0
 -10  -5  -2  144.43   28.36   0
 -10  -2   6   41.45   33.89   0
  -9  -8  -4   29.74   21.38   0
  -9  -3  -1  315.37   34.71   0
  -9  -2   7  115.44   35.56   0
  -9  -1   3   41.94   26.41   0
  -9  -1   5   20.22   32.24   0
  -8  -7  -4   -1.60   16.01   0
  -8  -5  -3   60.00   19.96   0
  -8  -1   1   52.43   21.38   0
  -7  -3  -2  758.74   38.43   0
  -7   0   3    0.63   16.87   0
  -7   0   4    0.22   19.17   0
  -6   0   6  107.17   25.58   0
  -3   1   3 1905.87   45.16   0
  -2   1   5  154.46   14.05   0
 -13  -4   2   -2.51   30.03   0
 -12  -7  -2   12.72   28.67   0
 -12  -3   2   39.79   32.46   0
 -11  -2   3   16.33   32.08   0
 -11  -2   4    7.58   32.02   0
 -10  -2   1  149.54   35.09   0
  -9  -4  -2   66.63   22.08   0
  -9  -2   0  573.92   44.69   0
  -9  -1   2   45.22   26.26   0
  -7  -6  -4   54.99   17.21   0
  -7  -1   0  193.76   24.69   0
  -7   0   2   -8.47   15.84   0
  -7   0   5   -2.69   18.66   0
  -6  -1   8   26.64   24.62   0
  -4   1   4   59.14   15.46   0
 -13  -5   0   81.52   37.61   0
 -12  -5  -1   51.61   32.37   0
 -12  -4   0  500.60   53.51   0
 -11  -4  -1   11.85   29.53   0
 -11  -2   2   -8.04   30.79   0
 -11  -2   5    1.79   31.41   0
 -10  -1   4  134.90   38.72   0
  -9  -1   6    7.65   28.36   0
  -8  -1   7   10.70   28.60   0
  -8   0   4  910.76   57.61   0
  -7  -4  -3    6.21   14.47   0
  -6   0   1  497.11   32.74   0
  -5  -5  -4  165.22   15.36   0
  -5  -2  -2  510.96   26.14   0
  -5  -1  -1 1108.50   38.36   0
  -4   1   3  306.36   22.60   0
  -4   1   5   87.41   17.47   0
 -13  -6  -1  100.69   37.03   0
 -13  -4   1   -5.63   30.72   0
 -12  -3   1   44.24   33.54   0
 -11  -7  -3  434.00   42.81   0
 -11  -5  -2   -1.89   28.42   0
 -11  -3   0   65.81   32.55   0
 -10  -6  -3   31.66   23.13   0
 -10  -3  -1  103.46   31.35   0
 -10  -1   3  151.65   34.60   0
 -10  -1   5   61.15   32.84   0
  -9  -5  -3  142.72   26.62   0
  -9  -1   1    8.26   23.19   0
  -8  -3  -2   27.89   19.02   0
  -8  -2  -1  111.63   22.34   0
  -8   0   3 1352.22   63.81   0
  -8   0   5  373.20   39.61   0
  -7   0   6   -8.81   19.21   0
  -5   1   3  890.73   41.11   0
  -5   1   4  419.71   29.65   0
  -4   0   0 1028.95   34.35   0
  -3   1   2 1184.59   34.58   0
 -13  -3   2   50.90   36.42   0
 -13  -3   3   59.58   32.52   0
 -12  -6  -2   37.86   29.58   0
 -12  -2   3   54.40   34.56   0
 -12  -2   4   30.46   32.91   0
 -12  -2   5   44.72   38.66   0
 -11  -2   1   20.31   31.03   0
 -10  -8  -4   18.74   22.56   0
 -10  -4  -2  278.46   36.59   0
 -10  -2   0  200.26   34.31   0
 -10  -1   2   97.70   31.58   0
  -9  -7  -4   16.32   20.01   0
  -9  -1   7   14.42   31.49   0
  -8  -1   0   29.86   19.05   0
  -8   0   2  720.17   46.65   0
  -7  -1   8    7.18   24.32   0
  -7   0   1   -2.34   15.85   0
  -6   0   7  114.47   26.35   0
  -5   1   5  163.71   22.77   0
  -4   1   2  130.75   16.45   0
 -13  -4   0   20.79   35.80   0
 -12  -2   2   55.01   33.69   0
 -11  -1   3  354.58   49.45   0
 -11  -1   4  234.61   43.47   0
 -10  -1   6   66.72   33.98   0
  -9   0   3  -14.90   22.57   0
  -9   0   4   -3.36   25.74   0
  -8  -6  -4   74.93   19.37   0
  -8   0   6  319.43   39.70   0
  -6  -5  -4  351.98   23.10   0
  -6  -2  -2  290.95   22.89   0
  -6  -1  -1  675.72   34.45   0
  -6   1   3  429.05   34.26   0
  -6   1   4  248.53   26.73   0
  -5  -3  -3   16.39    9.34   0
  -5   0   0    8.64   12.25   0
  -3   1   6  371.96   24.13   0
  -2   1   6  121.21   14.09   0
 -14  -4   1  -12.24   31.71   0
 -13  -5  -1   68.20   34.49   0
 -13  -3   1  -10.08   30.58   0
 -12  -4  -1  405.76   48.41   0
 -12  -3   0   83.87   34.90   0
 -11  -6  -3   23.02   26.64   0
 -11  -3  -1   71.55   32.66   0
 -11  -1   2  358.99   49.37   0
 -11  -1   5  143.77   39.49   0
 -10  -1   1   95.63   30.33   0
  -9  -3  -2  108.48   24.19   0
  -9  -2  -1  376.89   35.82   0
  -9  -1   0   41.23   27.01   0
  -9   0   2    0.94   27.68   0
  -9   0   5    7.77   26.47   0
  -8  -4  -3  137.84   20.48   0
  -7   0   7    2.48   21.16   0
  -6   1   5   66.05   18.54   0
  -5   1   2  455.38   29.29   0
  -4   0   8   26.50   16.33   0
  -3   0   8   -0.48   12.41   0
 -13  -2   3  142.90   39.23   0
 -13  -2   4  113.73   41.37   0
 -12  -5  -2   44.71   30.63   0
 -12  -2   1   60.28   33.98   0
 -11  -4  -2    5.18   28.69   0
 -11  -2   0   50.21   31.48   0
 -11  -1   6  120.78   39.69   0
 -10  -7  -4   -9.08   21.94   0
 -10  -5  -3  133.99   27.70   0
 -10   0   4   25.54   34.50   0
  -9   0   6   -9.04   30.29   0
  -8   0   1 1202.64   57.13   0
  -7  -2  -2  120.26   20.98   0
  -7  -1  -1  105.75   19.77   0
  -7   1   3    1.21   16.95   0
  -7   1   4   22.73   19.98   0
  -6   0   0 1736.43   55.24   0
  -6   1   2  395.82   30.74   0
  -5   1   6  145.13   22.60   0
 -14  -4   0  -13.09   35.51   0
 -13  -2   2  203.97   43.99   0
 -12  -1   3   27.01   31.93   0
 -12  -1   4   22.11   34.53   0
 -12  -1   5   24.45   36.38   0
 -11  -1   1  482.31   52.64   0
 -10  -2  -1  150.10   30.83   0
 -10   0   3   51.15   29.30   0
 -10   0   5   20.78   30.18   0
  -9  -6  -4  226.08   28.69   0
  -8   0   7  257.68   36.81   0
  -7  -5  -4  362.85   26.34   0
  -7   1   5    0.87   18.42   0
  -6  -3  -3  213.44   19.75   0
  -6   1   6  108.20   24.57   0
 -14  -3   1   18.61   33.58   0
 -13  -4  -1   14.72   31.19   0
 -13  -3   0   28.15   33.16   0
 -12  -6  -3   -2.79   28.33   0
 -12  -3  -1   69.49   34.96   0
 -12  -1   2   55.46   33.01   0
 -10  -3  -2  103.00   26.61   0
 -10  -1   0  245.07   36.39   0
 -10   0   2   55.56   28.41   0
 -10   0   6   20.11   32.09   0
  -9  -4  -3   34.08   18.82   0
  -9   0   1  -14.43   21.77   0
  -8  -2  -2  112.63   23.21   0
  -8  -1  -1   63.03   19.84   0
  -8   1   3   93.61   26.62   0
  -8   1   4   34.98   23.47   0
  -8   1   5   35.75   27.09   0
  -7   0   0    9.27   15.86   0
  -7   1   2   71.76   20.70   0
  -7   1   6   -1.07   22.28   0
  -6  -7  -5   13.72   10.37   0
  -4   1   1  189.25   18.35   0
  -3   1   1 1275.40   34.65   0
 -13  -5  -2   67.94   33.18   0
 -13  -2   1  187.83   42.48   0
 -13  -1   4   58.94   39.65   0
 -12  -4  -2  280.76   44.16   0
 -12  -2   0   54.90   33.53   0
 -11  -5  -3  -10.61   21.55   0
 -11   0   3    6.49   30.60   0
 -11   0   4   -6.56   29.99   0
 -11   0   5   21.48   31.69   0
  -9   0   7   -2.89   26.05   0
  -8   0   0 1321.48   59.29   0
  -7  -3  -3  965.47   41.03   0
  -7   0   8   12.67   25.05   0
  -5   1   1 1062.31   41.36   0
  -4   1   7   -1.01   13.42   0
 -14  -2   2   21.10   32.99   0
 -13  -1   3  102.18   38.95   0
 -12  -1   1  107.27   36.62   0
 -11  -7  -4  329.57   36.43   0
 -11  -2  -1   31.87   28.54   0
 -11  -1   0  683.08   57.29   0
 -11   0   2    4.08   30.67   0
 -11   0   6   12.45   36.83   0
 -10  -6  -4   20.71   21.05   0
 -10  -4  -3  252.14   33.58   0
 -10   0   1   40.81   29.87   0
  -9  -1  -1   32.27   22.00   0
  -9   1   3   52.29   24.06   0
  -9   1   4   39.68   26.23   0
  -9   1   5   23.14   27.00   0
  -8  -5  -4   50.84   17.81   0
  -8   1   2   38.68   21.10   0
  -8   1   6    2.36   26.41   0
  -6   1   1  622.92   36.18   0
  -6   1   7   90.32   23.77   0
  -3   1   7  216.24   19.79   0
 -14  -4  -1    2.35   32.10   0
 -14  -3   0    5.30   34.51   0
 -14  -2   1   28.10   35.33   0
 -13  -3  -1   18.38   31.13   0
 -13  -2   0  283.12   48.29   0
 -13  -1   2   56.41   35.51   0
 -12   0   3   61.20   33.71   0
 -12   0   4   10.42   32.74   0
 -12   0   5   39.39   36.78   0
 -11  -3  -2   24.26   26.71   0
 -10   1   4  153.84   40.40   0
  -9  -2  -2  344.88   34.00   0
  -9   0   0    1.94   21.32   0
  -9   1   2   38.75   25.49   0
  -8  -3  -3   39.23   18.66   0
  -7  -7  -5   28.15   12.39   0
  -7   1   1  111.38   22.35   0
  -7   1   7   19.84   23.62   0
  -2   1   7  144.83   14.32   0
 -13  -4  -2   19.83   34.93   0
 -13  -1   1   74.65   37.98   0
 -12  -5  -3   55.68   28.28   0
 -12  -2  -1   79.17   35.66   0
 -12   0   2   25.45   33.70   0
 -11   0   1   12.47   28.38   0
 -10  -1  -1  101.77   31.51   0
 -10   1   3  138.22   34.01   0
 -10   1   5   33.05   31.20   0
  -9  -5  -4  112.10   22.51   0
  -9   1   6   22.33   26.93   0
  -8   1   1   67.48   22.16   0
  -6   2   4   12.50   18.17   0
  -5  -1  -2  440.62   24.89   0
  -5   0  -1   -1.16   10.79   0
  -5   2   3  887.02   41.19   0
  -5   2   4  331.29   26.77   0
  -4   0  -1  228.02   18.64   0
  -4   2   4  154.73   18.98   0
 -14  -1   2   77.29   36.23   0
 -13   0   4   25.51   36.01   0
 -12  -3  -2   38.18   32.93   0
 -12  -1   0  114.60   36.33   0
 -11  -6  -4   23.17   22.91   0
 -11  -4  -3    4.18   22.47   0
 -11   1   4  202.51   42.78   0
 -10  -2  -2  117.05   26.91   0
 -10   0   0   47.00   27.07   0
 -10   1   2  156.86   34.02   0
 -10   1   6   51.85   34.84   0
  -9  -3  -3  288.15   31.88   0
  -8   1   7    2.92   25.48   0
  -7   2   4  179.21   27.70   0
  -6  -4  -4   13.03   11.21   0
  -6  -1  -2  409.92   26.50   0
  -6   0  -1  458.11   29.65   0
  -6   2   3  202.78   24.78   0
  -6   2   5   21.76   19.60   0
  -5  -4  -4   -3.17    8.43   0
  -5   2   5  166.38   20.72   0
  -4  -1  -2  133.24   12.76   0
  -4   2   3  375.85   24.65   0
 -14  -3  -1    5.72   32.04   0
 -14  -2   0   38.43   36.68   0
 -13   0   3   -6.28   31.38   0
 -12   0   1   13.46   32.53   0
 -11  -1  -1  482.97   49.16   0
 -11   1   3  350.09   47.24   0
 -11   1   5  109.48   36.59   0
  -9   1   1   18.77   23.65   0
  -9   1   7   -2.69   30.40   0
  -8   2   4   49.58   27.68   0
  -7  -1  -2   78.57   17.15   0
  -7   0  -1   -1.74   14.39   0
  -7   2   3   98.46   22.49   0
  -7   2   5   45.49   21.35   0
  -3   2   3  757.66   29.77   0
  -3   2   5  182.22   16.89   0
 -14  -1   1    7.08   30.01   0
 -13  -2  -1  172.16   40.15   0
 -13  -1   0   51.24   34.99   0
 -13   0   2   22.54   33.33   0
 -12  -4  -3  351.25   43.32   0
 -12   1   4   20.56   36.08   0
 -11  -2  -2   35.23   24.52   0
 -11   0   0  -10.63   25.81   0
 -11   1   2  335.52   46.98   0
 -11   1   6  106.25   40.75   0
 -10  -5  -4  163.91   27.75   0
 -10  -3  -3   87.27   26.65   0
 -10   1   1  127.28   35.95   0
  -9   2   4  368.90   43.77   0
  -8  -1  -2   35.43   16.77   0
  -8   0  -1 1209.60   54.35   0
  -8   2   3   49.16   24.07   0
  -8   2   5   25.94   23.94   0
  -7  -4  -4   16.08   12.87   0
  -7   1   0  205.22   25.71   0
  -7   2   2  113.81   26.00   0
  -6   1   0 1261.87   48.44   0
  -6   2   2  296.00   27.91   0
  -6   2   6   14.73   18.66   0
  -5   1   0 1602.52   48.96   0
  -5   1   8   54.22   18.93   0
  -5   2   2  495.37   30.70   0
  -4   1   0  373.49   22.98   0
 -13  -3  -2   32.68   31.73   0
 -12   1   3    4.88   30.19   0
 -12   1   5   23.73   33.49   0
  -9   0  -1   14.58   21.66   0
  -9   2   3  375.92   41.54   0
  -9   2   5  143.26   33.75   0
  -8  -4  -4   77.13   18.30   0
  -8   1   0    8.49   18.30   0
  -8   2   2   59.61   24.37   0
  -8   2   6    0.50   25.13   0
  -7  -2  -3  102.67   18.30   0
  -7   2   6   49.71   22.98   0
  -6  -2  -3  189.61   18.98   0
  -5  -2  -3  871.56   30.55   0
  -4   2   2  509.51   27.66   0
  -2   2   4  298.18   16.64   0
 -14  -2  -1   10.30   34.96   0
 -14  -1   0   23.67   35.68   0
 -14   0   2  170.75   42.01   0
 -13   0   1  -17.96   26.71   0
 -13   1   4   74.35   41.70   0
 -12  -2  -2   61.01   34.39   0
 -12  -1  -1   76.09   33.50   0
 -12   0   0    8.90   30.07   0
 -12   1   2   60.65   33.94   0
 -11  -5  -4    6.69   24.00   0
 -11  -3  -3   28.49   27.52   0
 -11   1   1  455.53   48.92   0
 -10   2   3   56.23   29.46   0
 -10   2   4   36.63   31.14   0
 -10   2   5   37.83   32.88   0
  -9  -1  -2   61.94   21.92   0
  -9   1   0   47.03   24.50   0
  -9   2   2  311.14   41.18   0
  -8  -2  -3   77.18   19.48   0
  -2   2   5   79.63   11.40   0
 -13  -4  -3   -9.66   25.41   0
 -13   1   3   58.25   36.39   0
 -11   2   4   -7.84   31.40   0
 -10  -1  -2  168.74   29.77   0
 -10   0  -1   69.54   26.60   0
  -9  -4  -4    5.05   17.24   0
  -9   2   6  117.37   31.77   0
  -7  -6  -5   13.95   11.23   0
  -6  -6  -5   62.08   10.72   0
  -6   2   1  692.30   39.88   0
  -3   1   0 3022.77   51.04   0
  -3   2   2  310.16   19.57   0
  -3   2   6  127.18   15.84   0
 -14   0   1  236.95   44.92   0
 -13  -2  -2  217.74   44.37   0
 -13  -1  -1   31.98   32.15   0
 -13   0   0    3.86   31.33   0
 -13   1   2   30.96   33.71   0
 -12  -5  -4   80.48   28.15   0
 -12  -3  -3   25.91   29.83   0
 -12   1   1   60.11   32.76   0
 -11   0  -1   18.11   25.89   0
 -11   2   3   -8.40   29.59   0
 -11   2   5   19.38   30.74   0
 -10  -4  -4  226.30   29.94   0
 -10   1   0  223.12   35.60   0
 -10   2   2  106.25   31.93   0
 -10   2   6   24.85   29.61   0
  -9  -2  -3  373.94   33.42   0
  -8  -6  -5   58.01   16.31   0
  -8   2   1   86.52   23.65   0
  -8   2   7  -10.69   24.39   0
  -7   2   1   30.34   18.58   0
  -7   2   7   25.37   22.31   0
  -5   2   1 1443.21   48.77   0
  -5   2   7  146.20   21.87   0
 -12   2   3   73.30   38.02   0
 -12   2   4   58.35   35.89   0
 -12   2   5   19.50   34.98   0
 -11  -1  -2  282.74   37.28   0
 -11   1   0  609.61   53.05   0
 -11   2   2   59.04   33.50   0
 -10  -2  -3   97.47   27.12   0
  -9   2   1  394.86   40.69   0
  -9   2   7   93.42   32.70   0
 -14  -1  -1   30.64   34.42   0
 -14   0   0  285.91   48.05   0
 -14   1   2   44.91   33.60   0
 -13  -3  -3   52.75   33.13   0
 -13   1   1   47.97   34.27   0
 -12  -1  -2   61.81   34.55   0
 -12   0  -1   36.16   31.48   0
 -12   2   2   54.40   35.67   0
 -11  -4  -4   -8.42   23.47   0
 -10   2   1  125.43   33.85   0
  -9  -6  -5   99.17   19.71   0
  -8   3   3   28.46   26.49   0
  -8   3   4   -1.52   20.33   0
  -7   1  -1  107.18   20.54   0
  -7   3   3  962.72   50.43   0
  -7   3   4  635.15   43.17   0
  -7   3   5  219.13   31.57   0
  -6   3   4   83.30   19.26   0
  -4   2   1 1007.72   36.95   0
  -4   2   7   66.18   15.76   0
 -14  -2  -2   61.83   35.58   0
 -13   2   3  159.91   41.72   0
 -13   2   4  133.18   42.53   0
 -12   1   0   86.82   35.51   0
 -11  -2  -3    9.31   23.17   0
 -11   2   1    0.99   27.88   0
 -10  -6  -5   -3.70   16.48   0
 -10   3   4   68.04   33.94   0
  -9   0  -2  -15.49   21.70   0
  -9   1  -1   13.42   21.76   0
  -9   3   3  285.07   37.66   0
  -9   3   4  135.63   31.12   0
  -9   3   5   80.82   29.97   0
  -8  -3  -4    4.59   14.75   0
  -8   0  -2  637.71   39.67   0
  -8   1  -1   65.29   20.83   0
  -8   3   5    7.55   21.19   0
  -7  -3  -4  641.35   31.52   0
  -7   0  -2    9.23   13.67   0
  -6   0  -2  663.20   33.45   0
  -6   1  -1  666.76   35.49   0
  -6   3   3  209.38   25.24   0
  -6   3   5   13.85   16.75   0
  -5   3   3   28.79   16.77   0
  -5   3   4    6.20   12.33   0
  -5   3   5    8.14   14.97   0
  -2   2   6   64.12   10.73   0
 -14   1   1   28.23   30.42   0
 -13  -1  -2   45.45   35.90   0
 -13   0  -1    3.77   30.73   0
 -13   1   0   12.63   28.23   0
 -13   2   2  209.58   44.10   0
 -12  -4  -4  218.15   36.09   0
 -12  -2  -3   67.93   32.07   0
 -12   2   1   73.76   36.05   0
 -11   3   4  -13.44   32.50   0
 -10   0  -2   77.48   28.75   0
 -10   1  -1   85.27   28.14   0
 -10   3   3   61.57   31.64   0
 -10   3   5   52.00   30.96   0
  -9  -3  -4  150.68   23.36   0
  -9   2   0  599.91   48.89   0
  -9   3   2  105.33   33.27   0
  -8   2   0  229.06   29.80   0
  -8   3   2   37.17   21.55   0
  -8   3   6    6.55   26.41   0
  -7   2   0  109.91   22.20   0
  -7   3   2  790.07   45.92   0
  -7   3   6  251.87   31.91   0
  -6  -3  -4   99.01   13.56   0
  -6   2   0  814.29   41.97   0
  -5   0  -2    6.55   11.82   0
  -5   1  -1 1129.38   40.64   0
 -11   0  -2  -14.01   27.05   0
 -11   1  -1  443.79   45.94   0
 -11   3   3    6.64   30.47   0
 -11   3   5    4.13   30.19   0
 -10  -3  -4   30.64   20.60   0
 -10   2   0  260.65   37.80   0
 -10   3   2   68.44   30.17   0
 -10   3   6   21.02   31.71   0
  -9  -1  -3   32.77   21.34   0
  -9   3   6   57.61   27.99   0
  -8  -1  -3  101.27   19.08   0
  -7  -1  -3   14.59   14.58   0
  -6   2   8   25.61   17.76   0
  -6   3   2  249.82   26.64   0
  -6   3   6   49.46   20.69   0
  -4   3   3   40.24   14.72   0
  -4   3   4   27.55   11.51   0
  -3   2   1  445.84   22.76   0
  -3   2   7   58.25   12.62   0
 -14  -1  -2   58.42   34.03   0
 -14   0  -1  243.65   46.59   0
 -14   1   0   55.28   35.69   0
 -14   2   2   11.42   31.47   0
 -13  -2  -3  182.08   39.54   0
 -13   2   1  174.32   41.77   0
 -12   1  -1   90.26   36.19   0
 -12   3   3   23.60   33.39   0
 -12   3   4   14.16   32.12   0
 -11  -3  -4   -4.91   22.49   0
 -11   2   0   49.73   30.41   0
 -11   3   2   33.99   32.30   0
 -10  -1  -3  125.46   28.30   0
  -8  -5  -5   29.13   14.71   0
  -6  -1  -3  446.72   26.84   0
  -5  -3  -4    2.27    8.14   0
  -5   2   0 1727.34   52.38   0
  -5   3   2   44.17   15.31   0
  -4   1  -1  204.27   19.05   0
 -14   2   1   49.34   36.22   0
 -13   3   3   81.69   39.39   0
 -12   0  -2   -1.07   27.63   0
 -12   2   0   43.38   33.58   0
 -12   3   2   44.67   32.28   0
 -11  -1  -3  396.82   43.24   0
 -10   3   1  154.59   37.63   0
  -9  -5  -5   42.96   17.06   0
  -9   3   1  275.56   36.96   0
  -9   3   7   45.52   30.47   0
  -8   3   1   27.48   21.05   0
  -8   3   7   35.46   26.68   0
  -7  -5  -5  189.90   17.22   0
  -7   3   1 1110.80   52.91   0
  -7   3   7  188.50   29.07   0
  -4   0  -2  324.01   19.73   0
 -13   0  -2    2.21   29.61   0
 -13   1  -1   48.06   34.06   0
 -13   3   2   19.66   35.14   0
 -12  -1  -3   14.67   30.49   0
 -11   3   1   82.25   34.89   0
 -10  -5  -5   59.96   19.57   0
  -6   3   1  428.50   32.50   0
  -5  -1  -3  867.27   31.25   0
  -4   3   2   34.11   12.65   0
  -4   3   6    2.13   12.80   0
 -14   1  -1   10.50   36.04   0
 -13   2   0  288.95   46.56   0
 -12   3   1   54.86   33.14   0
 -11  -5  -5    6.95   19.14   0
 -10   2  -1  148.82   35.19   0
 -10   4   3  252.78   42.92   0
 -10   4   4  195.79   38.31   0
  -9   1  -2   27.66   21.54   0
  -9   2  -1  356.15   37.91   0
  -9   4   3   17.80   25.01   0
  -9   4   4   27.19   27.38   0
  -9   4   5  -11.53   27.49   0
  -8   1  -2   45.70   21.68   0
  -8   2  -1   91.35   22.69   0
  -8   4   3  169.65   30.20   0
  -8   4   4  100.38   26.80   0
  -8   4   5   46.45   26.41   0
  -7   4   4    9.82   22.42   0
  -4   2   0 2365.35   54.68   0
  -3   3   3   13.73   10.69   0
  -3   3   5    3.72    9.74   0
 -14   0  -2  182.28   41.14   0
 -14   2   0   35.56   34.30   0
 -13  -1  -3   79.70   32.94   0
 -13   3   1    9.95   31.90   0
 -12   4   4  218.15   46.95   0
 -11   1  -2  325.28   39.92   0
 -11   2  -1   18.08   27.06   0
 -11   4   3   -4.36   29.69   0
 -11   4   4   -0.04   29.37   0
 -11   4   5  -30.83   32.85   0
 -10  -2  -4   44.50   21.81   0
 -10   1  -2  166.92   30.94   0
 -10   4   5  123.30   35.10   0
  -9  -2  -4  294.23   28.60   0
  -9   3   0  179.60   32.48   0
  -9   4   2   73.93   31.88   0
  -8  -2  -4   38.22   16.18   0
  -7   1  -2   67.95   17.88   0
  -7   2  -1   53.27   18.51   0
  -7   4   3    9.59   19.43   0
  -7   4   5    9.39   18.66   0
  -6   4   4   12.21   17.95   0
  -5   3   1    5.72   13.48   0
  -5   3   7   -2.02   13.59   0
 -12   1  -2   36.98   30.34   0
 -12   2  -1   65.42   33.60   0
 -12   4   3  300.18   48.36   0
 -11  -2  -4   13.40   21.36   0
 -11   3   0   71.50   33.84   0
 -11   4   2  -33.47   27.68   0
 -10   0  -3   59.39   25.77   0
 -10   3   0  183.44   35.31   0
 -10   4   2  197.56   37.06   0
 -10   4   6   84.93   34.62   0
  -9   0  -3    2.46   17.48   0
  -9   4   6  -19.42   23.44   0
  -8   0  -3 1327.29   54.19   0
  -8   3   0   97.69   26.18   0
  -8   4   2   17.75   22.61   0
  -8   4   6   53.41   27.29   0
  -7  -2  -4  196.99   20.28   0
  -7   3   0 2032.56   69.07   0
  -7   4   2   40.70   24.78   0
  -6   1  -2  422.80   29.78   0
  -6   2  -1  717.07   37.94   0
  -6   4   3    5.61   15.25   0
  -6   4   5    1.28   18.59   0
 -14   3   1   33.68   30.66   0
 -13   1  -2   47.05   32.20   0
 -13   2  -1  233.78   44.17   0
 -13   4   3   -8.44   31.07   0
 -12  -2  -4   68.15   26.20   0
 -12   3   0   99.33   35.02   0
 -12   4   2  322.53   47.21   0
 -11   0  -3    2.11   23.49   0
 -10  -4  -5  119.67   22.13   0
  -9  -4  -5    7.42   15.46   0
  -8  -4  -5   35.84   14.36   0
  -7   0  -3  -13.52   13.84   0
  -7   4   6   20.14   20.05   0
  -5   4   4   19.36   16.04   0
  -3   1  -1 1195.66   32.25   0
 -14   1  -2   52.05   35.79   0
 -14   2  -1   28.27   34.76   0
 -13  -2  -4   80.31   32.28   0
 -13   3   0   17.77   31.89   0
 -13   4   2   41.39   33.98   0
 -12   0  -3   72.37   30.19   0
 -11  -4  -5    8.24   20.07   0
 -11   4   1   -5.36   30.24   0
 -10   4   1  281.36   40.62   0
  -9   4   1  105.02   29.75   0
  -8   4   1   74.75   25.94   0
  -6  -2  -4   23.28   10.45   0
  -6   3   0  846.12   42.86   0
  -6   4   2   -7.61   14.48   0
  -6   4   6    2.52   18.41   0
  -5   2  -1 1454.61   48.39   0
  -5   4   3   60.44   16.36   0
  -5   4   5   18.58   15.50   0
  -4   3   1   37.48   13.39   0
  -3   3   2  156.16   15.72   0
  -3   3   6   29.47   11.04   0
 -14   3   0   19.30   31.14   0
 -13   0  -3    0.39   27.94   0
 -12   4   1  419.19   51.14   0
  -8   4   7    7.02   21.95   0
  -7  -4  -5   -0.33   10.40   0
  -7   4   1  -11.15   16.66   0
  -6   0  -3  449.44   27.89   0
  -5   1  -2  410.95   25.36   0
  -4   3   7   -5.72   11.20   0
  -3   2   0  461.11   23.10   0
 -13   4   1   24.52   30.33   0
 -12   2  -2   42.40   33.76   0
 -12   3  -1   45.04   35.00   0
 -12   5   4   53.38   36.43   0
 -11  -1  -4  234.28   34.72   0
 -11   2  -2   36.14   28.82   0
 -11   3  -1   92.83   34.16   0
 -11   5   3   12.44   30.32   0
 -11   5   4   12.60   29.13   0
 -11   5   5   -8.83   31.04   0
 -10  -1  -4  141.85   25.23   0
 -10   2  -2   90.60   27.73   0
 -10   3  -1  145.18   32.39   0
 -10   5   3  130.82   35.88   0
 -10   5   4  134.75   35.11   0
 -10   5   5   67.50   34.60   0
  -9  -1  -4   34.11   19.75   0
  -9   2  -2  311.49   35.16   0
  -9   3  -1  244.27   34.55   0
  -9   5   3  120.47   30.86   0
  -9   5   4  124.36   32.02   0
  -9   5   5   53.32   31.23   0
  -8   2  -2   99.06   26.49   0
  -8   3  -1   52.69   26.44   0
  -8   5   4   51.58   27.32   0
  -5   3   0   96.43   18.35   0
  -5   4   2    8.61   13.61   0
  -2   3   4  504.22   21.19   0
 -13   2  -2  180.62   39.64   0
 -13   3  -1   24.02   32.79   0
 -12  -1  -4   16.29   24.42   0
 -12   4   0  556.94   57.00   0
 -12   5   3   61.02   36.17   0
 -11   1  -3  412.37   44.68   0
 -11   4   0   35.50   32.63   0
 -11   5   2   -1.96   29.90   0
 -10   1  -3  128.45   30.17   0
 -10   4   0  372.59   43.70   0
 -10   5   2  146.06   36.61   0
  -9   1  -3   32.60   23.30   0
  -9   4   0  136.51   31.00   0
  -9   5   2  173.63   37.04   0
  -8  -1  -4   49.68   17.64   0
  -8   5   3   59.47   25.40   0
  -8   5   5   43.02   24.73   0
  -7   5   4  412.81   38.58   0
  -6   4   1   67.11   19.66   0
  -4   4   3 1935.01   54.88   0
  -4   4   4 1196.21   42.86   0
 -14   2  -2   18.21   32.50   0
 -14   3  -1   12.47   32.30   0
 -13  -1  -4   85.70   30.05   0
 -13   1  -3   89.18   37.78   0
 -13   4   0   37.61   33.69   0
 -13   5   2   37.45   32.80   0
 -12   1  -3   52.26   30.24   0
 -12   5   2   81.17   34.79   0
 -11  -3  -5   -1.45   17.97   0
 -10  -3  -5   16.08   16.73   0
  -9  -3  -5   99.64   19.06   0
  -9   5   6   63.68   30.15   0
  -8   1  -3  107.37   24.35   0
  -8   4   0   32.67   23.29   0
  -8   5   2   50.46   24.68   0
  -7   2  -2  101.59   20.42   0
  -7   3  -1 1113.70   51.85   0
  -7   5   3  528.21   41.14   0
  -7   5   5  172.18   29.17   0
  -5  -2  -4  337.67   18.48   0
 -14   4   0   -8.38   29.10   0
 -12   5   1   19.05   33.43   0
 -11   5   1   -5.30   27.41   0
 -10   5   1  118.86   33.21   0
  -8  -3  -5    6.79   13.10   0
  -8   5   6   45.62   23.86   0
  -7  -1  -4    4.29   12.65   0
  -7   4   0   37.82   20.24   0
  -7   5   2  268.94   32.61   0
  -6   5   4  329.25   32.84   0
  -5   0  -3    4.77   10.30   0
  -5   4   1  122.15   22.11   0
  -4   2  -1  999.78   36.20   0
  -3   3   1    7.58   10.12   0
 -13   5   1   73.65   33.95   0
 -11   0  -4  -14.90   23.56   0
 -10   0  -4   81.06   25.15   0
  -9   5   1  108.81   30.59   0
  -8   5   1   78.71   30.55   0
  -7   1  -3   18.95   13.94   0
  -7   5   6  121.15   28.21   0
  -6   2  -2  255.69   24.53   0
  -6   3  -1  376.03   30.24   0
  -6   5   3  406.94   33.32   0
  -6   5   5  112.37   23.79   0
  -4   1  -2  135.02   14.70   0
  -4   3   0    0.76   11.78   0
  -4   4   2 1589.87   49.75   0
 -13   0  -4   -1.03   28.90   0
 -13   3  -2   10.82   30.83   0
 -13   4  -1   15.09   30.47   0
 -12   0  -4   33.70   25.56   0
 -12   3  -2   27.53   30.28   0
 -12   4  -1  458.27   52.47   0
 -12   6   3   36.65   36.29   0
 -11   3  -2   18.18   28.82   0
 -11   4  -1   -9.45   28.64   0
 -11   6   3   29.53   31.12   0
 -11   6   4   -9.90   28.36   0
 -10   3  -2  112.46   29.32   0
 -10   4  -1  349.65   41.91   0
 -10   6   3   21.81   31.91   0
 -10   6   4    6.64   27.74   0
  -9   0  -4  -15.97   17.77   0
  -9   3  -2  111.90   27.42   0
  -9   4  -1   88.22   28.05   0
  -6   4   0   34.37   17.78   0
  -6   5   2  299.32   29.85   0
  -5   4   7   -1.90   13.30   0
  -4   4   6  420.55   26.35   0
  -2   3   2  289.21   17.58   0
 -14   4  -1  -25.06   30.05   0
 -13   2  -3  144.15   39.51   0
 -13   5   0   58.09   31.00   0
 -12  -2  -5   20.77   22.70   0
 -12   2  -3   90.10   31.95   0
 -12   5   0   52.02   33.10   0
 -12   6   2  -10.77   31.18   0
 -11  -2  -5    3.83   19.52   0
 -11   2  -3    7.50   25.03   0
 -11   5   0   20.20   29.17   0
 -11   6   2   19.59   31.40   0
 -10  -2  -5   16.28   18.55   0
 -10   2  -3   59.27   24.61   0
 -10   5   0  274.81   42.05   0
 -10   6   2  -13.54   29.55   0
 -10   6   5   34.45   29.89   0
  -9   6   3  214.71   37.41   0
  -9   6   4  244.31   38.43   0
  -9   6   5   97.33   32.92   0
  -8   3  -2   26.18   22.48   0
  -8   4  -1   81.57   25.48   0
  -8   5   7    7.13   20.78   0
  -7  -3  -5  255.27   19.45   0
  -7   5   1  464.68   38.50   0
  -6  -1  -4  241.86   19.57   0
  -5   5   4  139.75   21.92   0
  -3   3   7   12.61    8.63   0
  -9  -2  -5  124.17   20.75   0
  -9   2  -3  388.10   36.54   0
  -9   5   0  204.14   35.09   0
  -9   6   2  201.99   35.57   0
  -8   0  -4  785.24   40.22   0
  -8   6   3  192.16   32.42   0
[truncated: 552,232 more chars]
