# Supplementary material for: Redetermination of di­ammonium trivanadate, (NH4)2V3O8
Source: IUCrdata. 2020 Apr 9;5(Pt 4):x200488. doi: 10.1107/S2414314620004885 (PMC9462213; doi:10.1107/S2414314620004885)
Supplement: Supplementary file 2 [file x-05-x200488-Isup2.hkl]

data_I                                                                          
_shelx_title ' decmf6_a.res in P4bm'                                            
_shelx_refln_list_code          4                                               
_shelx_F_calc_maximum      134.98                                               
_exptl_crystal_F_000       310.00                                               
_reflns_d_resolution_high  0.6075                                               
                                                                                
loop_                                                                           
 _space_group_symop_operation_xyz                                               
 'x, y, z'                                                                      
 '-x, -y, z'                                                                    
 '-y, x, z'                                                                     
 'y, -x, z'                                                                     
 'x+1/2, -y+1/2, z'                                                             
 '-x+1/2, y+1/2, z'                                                             
 '-y+1/2, -x+1/2, z'                                                            
 'y+1/2, x+1/2, z'                                                              
                                                                                
_cell_length_a     8.9062                                                       
_cell_length_b     8.9062                                                       
_cell_length_c     5.5784                                                       
_cell_angle_alpha  90.000                                                       
_cell_angle_beta   90.000                                                       
_cell_angle_gamma  90.000                                                       
                                                                                
_shelx_F_squared_multiplier     1.000                                           
                                                                                
loop_                                                                           
 _refln_index_h                                                                 
 _refln_index_k                                                                 
 _refln_index_l                                                                 
 _refln_F_squared_calc                                                          
 _refln_F_squared_meas                                                          
 _refln_F_squared_sigma                                                         
 _refln_observed_status                                                         
   2   2  -9         19.85         -0.96        41.73 o                         
   0   2  -8         31.43         30.23        23.37 o                         
   1   2  -8         89.73         81.41        28.16 o                         
   2   2  -8         40.38         40.20        26.98 o                         
   1   3  -8        112.02         94.15        22.81 o                         
   2   3  -8         33.39         40.46        16.36 o                         
   3   3  -8         30.82         12.60        21.58 o                         
   0   4  -8         33.84         27.04        20.86 o                         
   1   4  -8          7.21          1.95        16.16 o                         
   2   4  -8         71.63         74.03        16.32 o                         
   3   4  -8          1.28         -2.47        16.35 o                         
   4   4  -8        283.58        240.19        35.66 o                         
   1   5  -8         73.33         73.47        25.02 o                         
   2   5  -8        106.48         88.13        21.68 o                         
   3   5  -8          0.44         -8.68        17.59 o                         
   4   5  -8          6.65         21.61        18.86 o                         
   5   5  -8         10.49          5.51        26.63 o                         
   0   6  -8         96.48         94.24        36.09 o                         
   1   6  -8         66.89         89.13        25.24 o                         
   2   6  -8         40.24         30.60        21.23 o                         
   3   6  -8         46.81         35.98        21.10 o                         
   1   7  -8         18.02         11.66        25.88 o                         
   1   1  -7          5.47          1.44        10.42 o                         
   0   2  -7         68.12         66.77        10.68 o                         
   1   2  -7        288.47        305.30        12.25 o                         
   2   2  -7         98.89         91.78        11.95 o                         
   1   3  -7        432.51        426.98        12.15 o                         
   2   3  -7        149.16        135.68         7.51 o                         
   3   3  -7         21.07         19.04         8.11 o                         
   0   4  -7        101.31         91.54        21.36 o                         
   1   4  -7         11.72          6.59        11.04 o                         
   2   4  -7        117.67        108.03         8.16 o                         
   3   4  -7          7.26          3.65         7.73 o                         
   4   4  -7        693.95        662.95        21.02 o                         
   1   5  -7        219.64        217.12        11.75 o                         
   2   5  -7        290.15        270.31         9.41 o                         
   3   5  -7         11.10         12.50        11.75 o                         
   4   5  -7         18.20         13.00        10.86 o                         
   5   5  -7         40.51         43.42        17.59 o                         
   0   6  -7        184.12        184.78        26.24 o                         
   1   6  -7        160.39        163.38        14.55 o                         
   2   6  -7         70.76         77.21        14.57 o                         
   3   6  -7        102.47         94.86        15.79 o                         
   4   6  -7          8.35         10.98        13.33 o                         
   5   6  -7        169.84        163.86        14.84 o                         
   6   6  -7         74.56         77.16        20.64 o                         
   1   7  -7         31.68         24.65        13.54 o                         
   2   7  -7         56.41         44.78        15.29 o                         
   3   7  -7        357.53        357.94        24.62 o                         
   4   7  -7          3.44          9.78        16.05 o                         
   5   7  -7        184.30        175.72        20.83 o                         
   6   7  -7         32.06         45.18        14.11 o                         
   0   8  -7        478.35        488.20        33.08 o                         
   1   8  -7         26.47         18.08        15.92 o                         
   2   8  -7         32.80         40.64        15.47 o                         
   3   8  -7         14.47         10.61        19.12 o                         
   4   8  -7         49.70         62.75        20.17 o                         
   5   8  -7         25.91         35.95        17.58 o                         
   1   9  -7         17.45         16.25        17.13 o                         
   2   9  -7        189.29        197.63        19.20 o                         
   3   9  -7        103.68        105.59        20.44 o                         
   1   1  -6         10.72          3.73        12.88 o                         
   0   2  -6         55.19         60.99        10.88 o                         
   1   2  -6        259.14        282.79        12.66 o                         
   2   2  -6        121.02        115.66         9.54 o                         
   1   3  -6        734.54        750.44        10.33 o                         
   2   3  -6        276.74        284.70         7.62 o                         
   3   3  -6         73.66         66.06         8.71 o                         
   0   4  -6        171.30        170.90        13.29 o                         
   1   4  -6         59.13         61.86         6.29 o                         
   2   4  -6         94.22         95.01         7.59 o                         
   3   4  -6         15.77         17.65         6.24 o                         
   4   4  -6        776.73        774.77        21.46 o                         
   1   5  -6        282.57        279.66        11.02 o                         
   2   5  -6        272.24        265.96         9.65 o                         
   3   5  -6          0.59         -0.91         7.77 o                         
   4   5  -6          7.83          7.09         7.13 o                         
   5   5  -6         89.22         92.55        11.65 o                         
   0   6  -6        235.14        257.11        16.23 o                         
   1   6  -6        170.65        165.96        10.02 o                         
   2   6  -6         21.93         27.33         7.86 o                         
   3   6  -6         91.79         86.10         9.90 o                         
   4   6  -6         10.22         15.99        10.07 o                         
   5   6  -6        235.87        235.00        13.02 o                         
   6   6  -6        110.05        110.68        13.89 o                         
   1   7  -6         21.44         26.63         9.18 o                         
   2   7  -6        108.33        106.94        10.90 o                         
   3   7  -6        452.79        446.16        14.13 o                         
   4   7  -6          7.48          1.99        10.47 o                         
   5   7  -6        276.89        277.42        15.23 o                         
   6   7  -6         37.33         41.81        11.86 o                         
   7   7  -6         41.34         55.26        18.84 o                         
   0   8  -6        636.72        639.37        29.02 o                         
   1   8  -6         39.92         40.49         9.95 o                         
   2   8  -6         32.05         32.70         9.90 o                         
   3   8  -6         11.99         12.66        13.83 o                         
   4   8  -6         82.95         77.14        13.73 o                         
   5   8  -6         32.65         25.72        11.68 o                         
   6   8  -6         75.30         85.08        14.90 o                         
   7   8  -6          6.34         10.56        14.21 o                         
   1   9  -6         22.62         34.09        17.62 o                         
   2   9  -6        252.40        249.96        14.11 o                         
   3   9  -6        150.63        149.76        16.92 o                         
   4   9  -6          9.86          9.23        15.55 o                         
   5   9  -6         87.71         71.88        15.33 o                         
   6   9  -6        195.73        184.64        18.60 o                         
   0  10  -6         14.48         13.57        26.03 o                         
   1  10  -6        109.74        107.42        16.72 o                         
   2  10  -6         48.03         49.72        15.42 o                         
   3  10  -6         43.08         39.03        15.68 o                         
   4  10  -6        171.96        177.75        18.77 o                         
   1  11  -6        210.61        190.02        17.98 o                         
   1   1  -5          5.10          4.59        10.96 o                         
   0   2  -5         87.19         91.39         8.84 o                         
   1   2  -5        327.71        320.86         7.45 o                         
   2   2  -5        141.48        141.93         8.84 o                         
   1   3  -5        887.81        889.89        11.34 o                         
   2   3  -5        324.88        329.26         8.70 o                         
   3   3  -5          1.32          0.61         7.28 o                         
   0   4  -5        108.27        115.86         9.27 o                         
   1   4  -5        146.95        149.29         7.54 o                         
   2   4  -5         58.58         55.00         4.86 o                         
   3   4  -5         26.63         22.83         6.49 o                         
   4   4  -5        741.19        755.00        18.83 o                         
   1   5  -5        324.46        330.46        10.00 o                         
   2   5  -5        323.96        316.96         9.11 o                         
   3   5  -5          7.86          7.62         7.02 o                         
   4   5  -5         33.23         36.32         7.24 o                         
   5   5  -5        181.07        191.07        14.12 o                         
   0   6  -5        200.37        200.11        13.16 o                         
   1   6  -5        139.43        147.07         6.02 o                         
   2   6  -5         23.59         27.03         5.94 o                         
   3   6  -5         47.95         47.27         6.55 o                         
   4   6  -5         11.89         11.67         8.92 o                         
   5   6  -5        245.47        246.52        12.68 o                         
   6   6  -5        120.84        124.68        11.28 o                         
   1   7  -5         13.91         17.21         5.39 o                         
   2   7  -5         92.58         92.98         8.08 o                         
   3   7  -5        483.85        480.29        11.82 o                         
   4   7  -5          1.57          3.87         7.11 o                         
   5   7  -5        356.50        357.51        12.46 o                         
   6   7  -5         27.92         24.99         7.73 o                         
   7   7  -5         55.54         62.30        12.43 o                         
   0   8  -5        792.07        761.98        18.60 o                         
   1   8  -5         85.65         83.33         6.43 o                         
   2   8  -5         27.91         25.32         7.14 o                         
   3   8  -5          5.22          9.75         6.00 o                         
   4   8  -5         97.68         88.55         7.99 o                         
   5   8  -5         63.73         58.72         8.85 o                         
   6   8  -5         91.55         93.68        11.19 o                         
   7   8  -5          0.86         -0.40        13.22 o                         
   8   8  -5        245.71        243.36        25.09 o                         
   1   9  -5         40.92         33.07         7.12 o                         
   2   9  -5        269.71        264.48         9.32 o                         
   3   9  -5        197.70        190.28         9.59 o                         
   4   9  -5          4.08          5.48         8.55 o                         
   5   9  -5        100.95         93.43        11.07 o                         
   6   9  -5        211.46        215.98        13.02 o                         
   7   9  -5         18.79          9.53        13.20 o                         
   8   9  -5         19.34          9.34        13.81 o                         
   0  10  -5         31.07         41.14        19.09 o                         
   1  10  -5        100.72         89.83        11.83 o                         
   2  10  -5         44.29         43.65        11.07 o                         
   3  10  -5         30.71         28.38        11.63 o                         
   4  10  -5        220.08        238.53        15.23 o                         
   5  10  -5         99.40        100.37        13.32 o                         
   6  10  -5         18.81         10.75        12.37 o                         
   7  10  -5          9.62          4.01        12.95 o                         
   1  11  -5        250.00        247.19        18.01 o                         
   2  11  -5          0.27          0.46        12.40 o                         
   3  11  -5         11.72         13.15        11.73 o                         
   4  11  -5          0.68          3.50        13.19 o                         
   5  11  -5          2.34         -2.42        13.15 o                         
   0  12  -5         41.38         45.14        22.59 o                         
   1  12  -5         28.68         26.40        15.23 o                         
   2  12  -5         74.42         60.51        14.73 o                         
   1   1  -4         26.76         35.00        10.30 o                         
   0   2  -4        156.81        149.27         5.73 o                         
   1   2  -4        628.00        632.62         9.18 o                         
   2   2  -4        610.18        602.68        15.48 o                         
   1   3  -4       3326.43       3250.40        16.76 o                         
   2   3  -4       1062.97       1040.34        11.41 o                         
   3   3  -4         97.74         97.79         8.44 o                         
   0   4  -4        575.71        575.86        14.75 o                         
   1   4  -4        125.42        126.53         4.77 o                         
   2   4  -4        303.97        296.77         6.64 o                         
   3   4  -4         65.54         65.34         5.30 o                         
   4   4  -4       2275.48       2299.92        27.51 o                         
   1   5  -4        843.99        844.49        10.61 o                         
   2   5  -4        633.23        624.64        10.34 o                         
   3   5  -4         18.78         18.96         5.33 o                         
   4   5  -4          8.72          7.44         5.22 o                         
   5   5  -4        297.40        302.86        11.95 o                         
   0   6  -4        868.27        878.15        16.43 o                         
   1   6  -4        457.46        447.59         8.79 o                         
   2   6  -4         53.83         53.13         4.65 o                         
   3   6  -4        176.31        173.79         7.76 o                         
   4   6  -4         18.36         17.74         5.83 o                         
   5   6  -4        655.12        666.33        11.39 o                         
   6   6  -4        365.20        358.78        16.57 o                         
   1   7  -4          5.84          5.73         5.14 o                         
   2   7  -4        379.17        384.61         7.97 o                         
   3   7  -4       1264.06       1243.33        14.61 o                         
   4   7  -4         20.84         16.90         6.34 o                         
   5   7  -4        705.43        708.59        13.12 o                         
   6   7  -4         73.53         69.06         8.90 o                         
   7   7  -4         95.44         98.54        13.71 o                         
   0   8  -4       1620.20       1584.49        25.36 o                         
   1   8  -4         85.21         89.31         9.22 o                         
   2   8  -4         85.37         87.38         5.80 o                         
   3   8  -4         19.40         16.11         6.00 o                         
   4   8  -4        169.22        173.95         8.48 o                         
   5   8  -4         74.50         64.95         6.59 o                         
   6   8  -4        150.80        146.92         9.54 o                         
   7   8  -4          6.08          6.59         9.21 o                         
   8   8  -4        497.45        488.40        24.15 o                         
   1   9  -4         95.59         92.62        10.89 o                         
   2   9  -4        615.97        615.71        13.33 o                         
   3   9  -4        295.77        284.32         9.51 o                         
   4   9  -4          6.14          2.57         6.66 o                         
   5   9  -4        248.84        235.58        11.62 o                         
   6   9  -4        454.73        444.87        15.16 o                         
   7   9  -4         29.07         40.10        10.97 o                         
   8   9  -4         44.98         50.38        11.54 o                         
   9   9  -4         59.76         40.22        15.93 o                         
   0  10  -4         73.56         86.83        17.23 o                         
   1  10  -4        295.66        282.14        13.67 o                         
   2  10  -4         99.28         95.62        10.34 o                         
   3  10  -4         74.59         70.00         8.34 o                         
   4  10  -4        391.40        395.93        15.69 o                         
   5  10  -4        267.08        270.94        15.39 o                         
   6  10  -4         36.54         36.81        10.32 o                         
   7  10  -4          9.99          4.67        10.56 o                         
   8  10  -4          3.30          5.18        11.58 o                         
   1  11  -4        454.67        450.88        20.63 o                         
   2  11  -4          5.95          8.99        12.76 o                         
   3  11  -4          4.74         -6.00        12.14 o                         
   4  11  -4          7.78         -1.03        10.14 o                         
   5  11  -4          1.92          0.27        11.06 o                         
   6  11  -4         13.28         20.16        12.33 o                         
   7  11  -4        622.92        615.17        18.97 o                         
   0  12  -4         51.78         52.33        22.10 o                         
   1  12  -4         49.36         55.18        16.24 o                         
   2  12  -4        110.59        111.75        16.48 o                         
   3  12  -4         18.09          9.58        15.40 o                         
   4  12  -4        384.60        378.96        18.51 o                         
   5  12  -4        107.55        125.21        15.55 o                         
   1  13  -4        127.70        111.95        17.13 o                         
   2  13  -4        254.26        248.83        20.30 o                         
   0   0  -3       8218.88       8681.66       161.62 o                         
   1   1  -3         27.24         23.94         6.26 o                         
   0   2  -3        708.96        720.56        11.37 o                         
   1   2  -3       2530.39       2534.51        13.27 o                         
   2   2  -3        737.59        723.11        10.74 o                         
   1   3  -3       3692.47       3593.66        14.27 o                         
   2   3  -3       1430.14       1404.60         8.73 o                         
   3   3  -3         40.25         42.44         4.52 o                         
   0   4  -3        669.42        661.72        10.25 o                         
   1   4  -3        569.35        572.17         7.33 o                         
   2   4  -3        775.90        779.79         7.22 o                         
   3   4  -3         76.94         74.84         4.44 o                         
   4   4  -3       3810.03       3705.59        24.57 o                         
   1   5  -3       1637.45       1607.65        12.07 o                         
   2   5  -3       1681.97       1682.53        11.36 o                         
   3   5  -3         31.84         30.29         4.25 o                         
   4   5  -3         81.24         79.31         4.53 o                         
   5   5  -3        353.19        362.97        11.09 o                         
   0   6  -3        825.83        829.74        11.26 o                         
   1   6  -3        837.46        849.16         7.94 o                         
   2   6  -3        377.85        367.37         6.63 o                         
   3   6  -3        423.42        423.56         6.85 o                         
   4   6  -3         58.52         53.92         5.08 o                         
   5   6  -3        820.65        813.61        11.68 o                         
   6   6  -3        238.06        236.98        12.73 o                         
   1   7  -3         45.01         44.83         5.77 o                         
   2   7  -3        219.28        214.19         6.05 o                         
   3   7  -3       1687.17       1720.34        13.93 o                         
   4   7  -3          5.55         10.32         5.00 o                         
   5   7  -3       1035.12       1042.39        12.97 o                         
   6   7  -3        124.91        121.38         7.68 o                         
   7   7  -3        132.87        125.98        14.54 o                         
   0   8  -3       2536.31       2565.87        35.31 o                         
   1   8  -3        191.40        185.60         8.57 o                         
   2   8  -3        122.56        121.09         6.65 o                         
   3   8  -3         45.62         39.75         5.44 o                         
   4   8  -3        273.67        287.90         8.53 o                         
   5   8  -3        135.15        131.81         8.53 o                         
   6   8  -3        392.41        382.28        10.50 o                         
   7   8  -3         23.44         33.15         7.91 o                         
   8   8  -3        784.17        789.67        20.65 o                         
   1   9  -3         57.42         54.91         7.98 o                         
   2   9  -3        743.85        733.34        11.92 o                         
   3   9  -3        550.18        541.72         9.99 o                         
   4   9  -3         53.28         56.71         8.53 o                         
   5   9  -3        251.94        260.53         8.53 o                         
   6   9  -3        478.97        491.30        12.30 o                         
   7   9  -3         16.90         15.69         8.10 o                         
   8   9  -3         48.79         48.66        11.03 o                         
   9   9  -3         98.86        103.29        18.64 o                         
   0  10  -3         83.49         73.85        17.43 o                         
   1  10  -3        268.69        269.74        14.55 o                         
   2  10  -3        141.39        140.90         8.70 o                         
   3  10  -3        149.22        146.65         7.87 o                         
   4  10  -3        531.22        541.43        15.85 o                         
   5  10  -3        262.77        258.57        13.47 o                         
   6  10  -3         60.87         54.92        11.21 o                         
   7  10  -3         57.91         74.59        13.04 o                         
   8  10  -3          0.01         -0.57        10.77 o                         
   9  10  -3        211.98        198.89        14.17 o                         
   1  11  -3        714.21        739.79        21.35 o                         
   2  11  -3         22.36         21.61         8.91 o                         
   3  11  -3         48.50         42.18        10.90 o                         
   4  11  -3          0.05         -5.91         9.96 o                         
   5  11  -3          0.67         -1.30        11.43 o                         
   6  11  -3         28.17         22.71        12.62 o                         
   7  11  -3        786.03        782.27        20.32 o                         
   8  11  -3          9.18         11.22        11.92 o                         
   0  12  -3        101.24        105.16        24.18 o                         
   1  12  -3         65.82         58.17        16.69 o                         
   2  12  -3        160.49        163.04        17.15 o                         
   3  12  -3         42.37         33.70        15.09 o                         
   4  12  -3        600.55        581.97        20.37 o                         
   5  12  -3         95.74        111.95        15.40 o                         
   6  12  -3         21.94         15.06        13.10 o                         
   1  13  -3        136.61        144.46        17.77 o                         
   2  13  -3        298.46        305.12        20.41 o                         
   3  13  -3         64.46         57.75        16.41 o                         
   4  13  -3          9.81        -13.85        13.85 o                         
   0   0  -2      15124.02      15034.77       172.60 o                         
   1   1  -2         15.69         10.54         4.45 o                         
   0   2  -2        241.79        244.46         6.51 o                         
   1   2  -2       1023.51        999.77         7.38 o                         
   2   2  -2        630.80        613.65         8.61 o                         
   1   3  -2       2436.67       2342.20        11.15 o                         
   2   3  -2        570.96        554.48         5.24 o                         
   3   3  -2        313.51        312.09         6.32 o                         
   0   4  -2        626.69        612.42         8.84 o                         
   1   4  -2        223.76        233.45         4.17 o                         
   2   4  -2       1056.87       1069.79         7.52 o                         
   3   4  -2         42.35         38.07         2.97 o                         
   4   4  -2       3012.07       2995.66        20.47 o                         
   1   5  -2        867.45        858.71         7.40 o                         
   2   5  -2        948.33        930.97         7.47 o                         
   3   5  -2         72.27         69.34         3.50 o                         
   4   5  -2         27.27         25.36         3.71 o                         
   5   5  -2        276.44        269.07         9.97 o                         
   0   6  -2       1225.84       1232.88        18.25 o                         
   1   6  -2        764.04        763.93        10.72 o                         
   2   6  -2        538.48        541.68         7.59 o                         
   3   6  -2        484.87        480.86         6.39 o                         
   4   6  -2         15.75         10.21         4.25 o                         
   5   6  -2        599.03        605.68        10.08 o                         
   6   6  -2        379.21        383.87        15.69 o                         
   1   7  -2        140.11        132.75         7.38 o                         
   2   7  -2        225.91        224.31         6.53 o                         
   3   7  -2       1530.52       1547.38        11.43 o                         
   4   7  -2         26.52         30.44         5.18 o                         
   5   7  -2        521.13        533.67         9.69 o                         
   6   7  -2         94.71         94.19         6.47 o                         
   7   7  -2         60.58         59.14         9.68 o                         
   0   8  -2       1273.65       1285.91        32.03 o                         
   1   8  -2         37.78         41.91         8.89 o                         
   2   8  -2        155.47        154.38         7.20 o                         
   3   8  -2         77.95         68.40         7.03 o                         
   4   8  -2         62.47         68.51         6.43 o                         
   5   8  -2         57.39         61.73         6.51 o                         
   6   8  -2        395.00        402.03        10.11 o                         
   7   8  -2         50.78         54.49         6.67 o                         
   8   8  -2        812.82        811.58        15.48 o                         
   1   9  -2         86.43         80.75        10.57 o                         
   2   9  -2        581.83        585.38        10.90 o                         
   3   9  -2        198.60        205.37         9.04 o                         
   4   9  -2        132.47        135.81         8.92 o                         
   5   9  -2        262.24        273.30        11.44 o                         
   6   9  -2        378.95        385.16        12.53 o                         
   7   9  -2         29.73         28.90         6.01 o                         
   8   9  -2         89.14         94.66         9.62 o                         
   9   9  -2         28.36         31.71        13.76 o                         
   0  10  -2        112.38        118.01        23.23 o                         
   1  10  -2        268.60        282.73        14.75 o                         
   2  10  -2        201.42        218.87        12.26 o                         
   3  10  -2        161.83        165.64         8.96 o                         
   4  10  -2        452.01        468.61        11.44 o                         
   5  10  -2        288.57        298.70        12.19 o                         
   6  10  -2         32.85         34.46         9.78 o                         
   7  10  -2         55.97         60.08        10.70 o                         
   8  10  -2          3.56         -5.69         9.68 o                         
   9  10  -2        189.44        188.59        11.78 o                         
  10  10  -2        173.22        173.34        17.42 o                         
   1  11  -2        598.47        592.76        18.59 o                         
   2  11  -2         39.94         37.14         9.86 o                         
   3  11  -2         63.03         55.65         8.42 o                         
   4  11  -2          4.15          8.16         9.62 o                         
   5  11  -2          1.50         -3.15         8.02 o                         
   6  11  -2          5.78         -2.05         8.56 o                         
   7  11  -2        515.55        524.72        14.50 o                         
   8  11  -2          7.73         15.84        10.44 o                         
   9  11  -2        166.27        155.23        12.12 o                         
   0  12  -2         14.76          5.73        12.43 o                         
   1  12  -2         87.70         90.87        13.79 o                         
   2  12  -2         95.37         91.94        16.44 o                         
   3  12  -2         74.75         75.21        15.27 o                         
   4  12  -2        538.17        549.17        19.95 o                         
   5  12  -2         98.65         92.76        12.65 o                         
   6  12  -2         51.35         52.06        11.04 o                         
   7  12  -2         23.19         16.06        10.82 o                         
   1  13  -2         79.96         82.82        15.97 o                         
   2  13  -2        339.76        348.61        19.79 o                         
   3  13  -2         61.80         48.67        15.38 o                         
   4  13  -2         24.96         29.01        14.21 o                         
   5  13  -2         69.77         79.86        13.58 o                         
   0  14  -2        332.80        337.00        25.66 o                         
   1  14  -2         75.05         77.47        14.83 o                         
   2  14  -2         47.03         45.46        14.75 o                         
   1   1  -1        216.19        219.48         4.90 o                         
   0   2  -1       2169.43       2199.17        14.14 o                         
   1   2  -1       6215.03       6174.66        16.10 o                         
   2   2  -1        681.76        685.76         7.59 o                         
   1   3  -1       2350.18       2414.68        10.12 o                         
   2   3  -1        828.22        840.22         5.62 o                         
   3   3  -1         28.35         30.62         3.72 o                         
   0   4  -1        450.57        449.36         8.04 o                         
   1   4  -1        332.92        355.62         4.76 o                         
   2   4  -1       1797.08       1834.62         8.26 o                         
   3   4  -1         45.65         45.26         2.98 o                         
   4   4  -1       5109.68       5095.63        22.71 o                         
   1   5  -1       2162.08       2155.56        12.06 o                         
   2   5  -1       2824.71       2769.33        12.28 o                         
   3   5  -1         20.20         19.15         2.80 o                         
   4   5  -1        230.78        231.15         5.22 o                         
   5   5  -1        210.81        215.95         8.13 o                         
   0   6  -1        935.55        923.64        16.53 o                         
   1   6  -1       1203.31       1193.40        13.01 o                         
   2   6  -1       1316.64       1250.85        11.81 o                         
   3   6  -1        824.34        808.28         8.54 o                         
   4   6  -1         91.15         90.23         4.31 o                         
   5   6  -1        703.49        708.85         8.87 o                         
   6   6  -1        160.15        164.25         8.77 o                         
   1   7  -1        203.49        208.21         9.85 o                         
   2   7  -1         80.47         83.87         6.38 o                         
   3   7  -1       2039.91       2056.34        17.06 o                         
   4   7  -1          0.46         -0.49         5.22 o                         
   5   7  -1        862.19        870.46         9.86 o                         
   6   7  -1        144.39        147.64         6.31 o                         
   7   7  -1         69.58         78.81         8.95 o                         
   0   8  -1       2268.64       2320.88        38.83 o                         
   1   8  -1        118.12        115.49         9.17 o                         
   2   8  -1        199.08        202.90         7.08 o                         
   3   8  -1        116.54        115.86         6.31 o                         
   4   8  -1        126.25        125.26         7.97 o                         
   5   8  -1        121.15        124.25         8.09 o                         
   6   8  -1        839.82        842.69        13.25 o                         
   7   8  -1         31.79         27.73         7.06 o                         
   8   8  -1       1176.08       1178.41        12.65 o                         
   1   9  -1         33.39         38.27         8.00 o                         
   2   9  -1        675.42        699.84        13.23 o                         
   3   9  -1        512.31        505.61        10.51 o                         
   4   9  -1        220.83        220.08         9.02 o                         
   5   9  -1        206.97        207.31         9.37 o                         
   6   9  -1        364.04        367.71        11.18 o                         
   7   9  -1         11.56          9.85         6.89 o                         
   8   9  -1         85.88         75.18         6.63 o                         
   9   9  -1         64.09         61.28        14.35 o                         
   0  10  -1        116.58        131.32        12.67 o                         
   1  10  -1        186.07        188.71        10.51 o                         
   2  10  -1        262.61        275.39        10.21 o                         
   3  10  -1        247.29        248.76        10.93 o                         
   4  10  -1        632.49        647.78        14.48 o                         
   5  10  -1        240.60        244.61         9.77 o                         
   6  10  -1         59.18         58.01         8.62 o                         
   7  10  -1        142.07        138.40        10.29 o                         
   8  10  -1          5.28         -0.94         8.99 o                         
   9  10  -1        247.46        253.68        12.07 o                         
  10  10  -1        287.33        292.05        17.02 o                         
   1  11  -1        930.20        958.22        12.63 o                         
   2  11  -1         36.90         37.71         8.31 o                         
   3  11  -1        158.71        159.54        10.42 o                         
   4  11  -1          3.30          0.03         8.76 o                         
   5  11  -1          0.43         -7.68         7.68 o                         
   6  11  -1         15.20         28.82         9.41 o                         
   7  11  -1        633.22        624.54        14.73 o                         
   8  11  -1          7.70          3.81         9.52 o                         
   9  11  -1        140.14        146.54        12.42 o                         
   0  12  -1         46.94         47.70         8.91 o                         
   1  12  -1        117.66        125.07         7.37 o                         
   2  12  -1        147.38        140.32         8.39 o                         
   3  12  -1        102.04        109.39        12.45 o                         
   4  12  -1        792.68        784.34        17.48 o                         
   5  12  -1         66.16         55.43        10.28 o                         
   6  12  -1         49.69         56.98        11.07 o                         
   7  12  -1         34.92         38.71        11.13 o                         
   8  12  -1          9.41          3.17        10.53 o                         
   1  13  -1         68.51         61.03        14.47 o                         
   2  13  -1        361.03        358.50        17.71 o                         
   3  13  -1         35.36         46.02        13.41 o                         
   4  13  -1         13.41         12.75        12.43 o                         
   5  13  -1        135.64        132.91        13.59 o                         
   6  13  -1        215.60        222.73        14.12 o                         
   0  14  -1        491.16        495.09        28.96 o                         
   1  14  -1         45.90         40.19        14.47 o                         
   2  14  -1         51.59         39.61        14.66 o                         
   3  14  -1         39.51         44.97        14.03 o                         
   4  14  -1          7.23          5.49        13.14 o                         
   1   1   0          0.13          2.12         2.96 o                         
   0   2   0       1013.84       1126.72        10.75 o                         
   1   2   0       4500.91       4914.71        17.25 o                         
   2   2   0       2484.13       2564.77        15.20 o                         
   1   3   0       6056.02       5902.10        25.32 o                         
   2   3   0        905.30        866.55         6.18 o                         
   3   3   0       1193.64       1191.27         9.93 o                         
   0   4   0       1953.35       1946.90        15.21 o                         
   1   4   0        642.69        714.27         5.93 o                         
   2   4   0       4308.71       4567.48        14.10 o                         
   3   4   0          0.02         -2.43         2.44 o                         
   4   4   0       9793.80       9682.69        27.10 o                         
   1   5   0       3069.83       3088.37        13.15 o                         
   2   5   0       3293.49       3335.93        12.46 o                         
   3   5   0        188.00        178.41         4.38 o                         
   4   5   0         43.56         46.59         2.84 o                         
   5   5   0        123.12        118.41         5.98 o                         
   0   6   0       3184.53       3183.21        21.44 o                         
   1   6   0       2438.77       2416.50        12.39 o                         
   2   6   0       1583.62       1604.16        11.29 o                         
   3   6   0       1673.13       1659.07        12.90 o                         
   4   6   0         51.86         53.38         5.00 o                         
   5   6   0       1233.32       1256.10        12.21 o                         
   6   6   0        534.45        544.74         9.10 o                         
   1   7   0        374.95        370.57         7.05 o                         
   2   7   0        221.58        218.54         6.01 o                         
   3   7   0       3597.50       3657.32        21.54 o                         
   4   7   0         71.96         66.74         5.63 o                         
   5   7   0        962.05        981.61        12.73 o                         
   6   7   0        250.24        256.91         6.56 o                         
   7   7   0         50.56         50.09         8.58 o                         
   0   8   0       2600.02       2670.74        23.79 o                         
   1   8   0         18.57         18.39         4.58 o                         
   2   8   0        406.46        407.39         7.48 o                         
   3   8   0        220.35        223.54         7.16 o                         
   4   8   0         62.19         64.80         6.13 o                         
   5   8   0         60.23         60.32         6.55 o                         
   6   8   0        911.05        909.60        11.73 o                         
   7   8   0        145.34        151.87         5.80 o                         
   8   8   0       1759.61       1742.63        26.03 o                         
   1   9   0         78.09         82.54         5.64 o                         
   2   9   0       1085.13       1102.47        11.54 o                         
   3   9   0        407.66        424.62         9.35 o                         
   4   9   0        290.44        280.30         8.15 o                         
   5   9   0        421.99        434.34        10.39 o                         
   6   9   0        582.53        594.61        11.17 o                         
   7   9   0         16.33         15.10         6.13 o                         
   8   9   0        152.37        156.25         7.82 o                         
   9   9   0         17.84          9.50        12.36 o                         
   0  10   0         96.69         87.14         8.15 o                         
   1  10   0        444.68        458.50         9.72 o                         
   2  10   0        435.63        440.20         8.99 o                         
   3  10   0        397.68        404.93        10.72 o                         
   4  10   0        782.89        780.98        12.26 o                         
   5  10   0        523.75        551.24        11.51 o                         
   6  10   0         64.39         61.15         8.02 o                         
   7  10   0        124.26        127.20         7.91 o                         
   8  10   0          0.22         -2.81         7.00 o                         
   9  10   0        337.75        329.57        13.50 o                         
  10  10   0        283.89        320.42        19.92 o                         
   1  11   0       1154.52       1166.29        12.37 o                         
   2  11   0        119.88        117.99         7.49 o                         
   3  11   0        148.51        148.20         7.93 o                         
   4  11   0          3.14         -3.83         7.77 o                         
   5  11   0          4.83          9.90         7.40 o                         
   6  11   0          7.59         11.65         8.84 o                         
   7  11   0        612.47        601.90        14.26 o                         
   8  11   0          0.42         -0.69         9.51 o                         
   9  11   0        239.50        251.42        13.85 o                         
   0  12   0         13.25          5.99         7.38 o                         
   1  12   0        167.96        175.15         8.63 o                         
   2  12   0        126.71        132.25        10.08 o                         
   3  12   0        166.49        167.13        11.02 o                         
   4  12   0       1009.64       1017.90        19.56 o                         
   5  12   0         93.32         91.26        11.00 o                         
   6  12   0        109.19        113.75        12.01 o                         
   7  12   0         50.95         54.73        10.95 o                         
   8  12   0         35.33         26.17        11.00 o                         
   1  13   0         68.47         60.16        10.49 o                         
   2  13   0        591.40        591.78        17.37 o                         
   3  13   0         32.89         22.10        12.37 o                         
   4  13   0         37.13         37.92        12.28 o                         
   5  13   0        136.24        128.97        13.02 o                         
   6  13   0        264.09        255.62        14.25 o                         
   0  14   0        528.76        502.64        24.13 o                         
   1  14   0         68.02         72.47        12.97 o                         
   2  14   0         72.97         71.90        13.06 o                         
   3  14   0         36.38         35.81        12.58 o                         
   4  14   0          0.12          1.60        12.41 o                         
   0   0   1      18219.47      19158.92       140.07 o                         
   1   1   1        216.48        212.62         4.26 o                         
   0   2   1       2175.04       2257.28        16.80 o                         
   1   2   1       6229.68       6230.72        17.76 o                         
   2   2   1        691.03        681.56         7.92 o                         
   1   3   1       2401.72       2456.18        10.74 o                         
   2   3   1        847.50        856.79         6.08 o                         
   3   3   1         27.17         25.93         3.78 o                         
   0   4   1        456.53        445.79         6.64 o                         
   1   4   1        336.78        355.45         4.87 o                         
   2   4   1       1794.80       1849.59         8.71 o                         
   3   4   1         46.78         46.53         2.80 o                         
   4   4   1       5135.48       5119.28        21.30 o                         
   1   5   1       2175.07       2184.43        10.25 o                         
   2   5   1       2832.63       2824.32        10.91 o                         
   3   5   1         19.80         17.95         2.97 o                         
   4   5   1        230.85        224.55         4.96 o                         
   5   5   1        215.14        206.76         6.39 o                         
   0   6   1        940.35        924.12        10.69 o                         
   1   6   1       1206.89       1234.79         9.35 o                         
   2   6   1       1314.15       1309.01         8.92 o                         
   3   6   1        823.60        797.83         8.59 o                         
   4   6   1         91.70         89.72         4.71 o                         
   5   6   1        710.72        698.69         8.38 o                         
   6   6   1        162.81        155.49         7.65 o                         
   1   7   1        202.34        196.49         5.66 o                         
   2   7   1         84.84         84.26         4.05 o                         
   3   7   1       2049.83       2062.95        13.56 o                         
   4   7   1          0.41          4.09         4.55 o                         
   5   7   1        872.45        880.53        11.69 o                         
   6   7   1        145.05        150.55         5.63 o                         
   7   7   1         71.00         67.27         7.53 o                         
   0   8   1       2292.73       2325.34        24.29 o                         
   1   8   1        119.98        120.97         5.56 o                         
   2   8   1        199.24        203.34         6.38 o                         
   3   8   1        116.03        108.45         5.30 o                         
   4   8   1        129.35        136.85         5.83 o                         
   5   8   1        122.18        126.26         7.09 o                         
   6   8   1        838.68        851.63        11.30 o                         
   7   8   1         31.39         31.05         5.14 o                         
   8   8   1       1176.71       1149.41        17.84 o                         
   1   9   1         34.13         31.82         5.49 o                         
   2   9   1        681.48        681.69        10.83 o                         
   3   9   1        517.35        511.99         8.58 o                         
   4   9   1        219.41        206.09         7.09 o                         
   5   9   1        208.94        213.06         8.49 o                         
   6   9   1        368.69        367.35         9.15 o                         
   7   9   1         11.71         10.51         5.42 o                         
   8   9   1         85.54         76.77         7.19 o                         
   9   9   1         65.21         55.71        11.43 o                         
   0  10   1        116.88        121.05        10.39 o                         
   1  10   1        188.75        194.16         7.96 o                         
   2  10   1        262.16        277.09         9.05 o                         
   3  10   1        247.11        246.02         8.95 o                         
   4  10   1        635.26        637.01        10.23 o                         
   5  10   1        242.37        244.81         8.31 o                         
   6  10   1         59.73         53.65         7.03 o                         
   7  10   1        141.70        138.99         7.82 o                         
   8  10   1          5.26          4.20         7.39 o                         
   9  10   1        248.31        259.25        12.30 o                         
  10  10   1        286.26        291.16        20.41 o                         
   1  11   1        932.71        947.50        15.25 o                         
   2  11   1         36.62         28.37         6.81 o                         
   3  11   1        157.97        160.81         9.64 o                         
   4  11   1          3.33          3.10         7.83 o                         
   5  11   1          0.43          3.04         6.73 o                         
   6  11   1         15.53         12.48         8.13 o                         
   7  11   1        640.22        614.90        13.93 o                         
   8  11   1          7.88          1.34         9.96 o                         
   9  11   1        141.30        141.08        13.51 o                         
   0  12   1         48.05         48.77        10.21 o                         
   1  12   1        117.39        123.02         7.34 o                         
   2  12   1        148.76        144.11         8.91 o                         
   3  12   1        101.44        102.84         9.11 o                         
   4  12   1        794.32        782.85        15.55 o                         
   5  12   1         67.04         71.67         9.85 o                         
   6  12   1         49.11         47.98        10.46 o                         
   7  12   1         34.81         34.94         9.53 o                         
   8  12   1          9.55         11.66        11.38 o                         
   1  13   1         70.33         75.57        10.12 o                         
   2  13   1        361.74        374.79        13.52 o                         
   3  13   1         36.08         28.62        10.96 o                         
   4  13   1         13.32          9.64        10.30 o                         
   5  13   1        135.01        135.34        12.43 o                         
   6  13   1        217.71        222.46        14.21 o                         
   0  14   1        491.88        469.77        21.13 o                         
   1  14   1         47.34         39.49        10.15 o                         
   2  14   1         51.73         43.83        11.96 o                         
   3  14   1         40.29         40.53        12.39 o                         
   4  14   1          7.52          0.26        12.14 o                         
   0   0   2      14997.27      14106.62       212.93 o                         
   1   1   2         15.38         12.33         3.49 o                         
   0   2   2        235.13        237.23         5.47 o                         
   1   2   2       1002.19        972.39         5.74 o                         
   2   2   2        631.48        604.70         6.81 o                         
   1   3   2       2458.58       2329.99         8.95 o                         
   2   3   2        580.16        567.02         4.72 o                         
   3   3   2        312.41        312.32         5.92 o                         
   0   4   2        626.32        615.53         7.41 o                         
   1   4   2        226.79        234.71         3.66 o                         
   2   4   2       1045.96       1052.89         6.58 o                         
   3   4   2         43.25         40.84         2.43 o                         
   4   4   2       2989.81       2932.20        17.72 o                         
   1   5   2        860.41        837.59         6.51 o                         
   2   5   2        935.09        911.85         7.01 o                         
   3   5   2         72.41         72.67         2.95 o                         
   4   5   2         26.23         25.77         2.91 o                         
   5   5   2        281.48        269.36         7.97 o                         
   0   6   2       1225.03       1196.90        12.56 o                         
   1   6   2        756.89        759.40         7.71 o                         
   2   6   2        528.84        528.07         6.81 o                         
   3   6   2        478.24        469.60         6.22 o                         
   4   6   2         15.27         14.44         3.09 o                         
   5   6   2        599.82        593.46         7.39 o                         
   6   6   2        382.13        383.07         9.40 o                         
   1   7   2        138.43        138.22         5.09 o                         
   2   7   2        229.64        227.04         6.36 o                         
   3   7   2       1525.17       1538.91        12.13 o                         
   4   7   2         26.56         33.25         4.34 o                         
   5   7   2        522.68        532.76         7.05 o                         
   6   7   2         93.72         93.78         5.54 o                         
   7   7   2         61.39         58.69         7.87 o                         
   0   8   2       1275.16       1272.02        15.25 o                         
   1   8   2         38.78         39.45         4.82 o                         
   2   8   2        154.29        157.23         7.13 o                         
   3   8   2         76.85         71.52         5.52 o                         
   4   8   2         63.86         68.26         5.72 o                         
   5   8   2         57.84         59.14         5.48 o                         
   6   8   2        388.26        385.59         7.44 o                         
   7   8   2         50.21         48.01         5.33 o                         
   8   8   2        804.29        766.89        15.63 o                         
   1   9   2         87.54         87.33         6.30 o                         
   2   9   2        582.20        589.24        10.94 o                         
   3   9   2        198.15        197.66         7.56 o                         
   4   9   2        130.46        136.37         6.85 o                         
   5   9   2        262.97        270.87         8.11 o                         
   6   9   2        380.79        385.65         9.24 o                         
   7   9   2         30.19         30.19         5.32 o                         
   8   9   2         88.60         85.47         6.04 o                         
   9   9   2         29.05         26.98        12.04 o                         
   0  10   2        112.62        113.25         9.43 o                         
   1  10   2        269.67        270.96         8.63 o                         
   2  10   2        199.66        207.83         7.95 o                         
   3  10   2        159.46        158.10         8.96 o                         
   4  10   2        450.89        455.67         9.70 o                         
   5  10   2        288.42        288.21         8.07 o                         
   6  10   2         32.70         33.59         7.15 o                         
   7  10   2         54.39         61.59         7.24 o                         
   8  10   2          3.62          2.80         7.34 o                         
   9  10   2        188.39        187.74        11.19 o                         
  10  10   2        170.94        177.14        20.66 o                         
   1  11   2        594.09        617.40        11.64 o                         
   2  11   2         39.28         41.09         6.74 o                         
   3  11   2         61.27         61.61         8.42 o                         
   4  11   2          4.21         -4.04         7.71 o                         
   5  11   2          1.50         -2.26         7.80 o                         
   6  11   2          5.83          3.82         8.41 o                         
   7  11   2        519.08        521.38        13.42 o                         
   8  11   2          7.93          8.77         8.94 o                         
   9  11   2        166.70        169.21        13.76 o                         
   0  12   2         15.21         20.51        12.77 o                         
   1  12   2         86.90         93.67         8.90 o                         
   2  12   2         95.74        101.35         7.92 o                         
   3  12   2         73.54         77.55         8.53 o                         
   4  12   2        533.67        543.73        14.22 o                         
   5  12   2         99.62        105.18        10.68 o                         
   6  12   2         50.72         46.70         9.84 o                         
   7  12   2         22.77         23.37         9.95 o                         
   1  13   2         81.43         77.89        10.74 o                         
   2  13   2        338.23        342.25        12.72 o                         
   3  13   2         62.85         69.43         9.63 o                         
   4  13   2         24.90         23.92         9.92 o                         
   5  13   2         68.41         65.46        10.15 o                         
   0  14   2        331.01        331.67        18.82 o                         
   1  14   2         76.31         82.55        10.21 o                         
   2  14   2         46.92         50.26        10.49 o                         
   0   0   3       8108.00       8289.83        51.59 o                         
   1   1   3         27.29         29.58         4.40 o                         
   0   2   3        706.88        698.36         8.68 o                         
   1   2   3       2522.43       2475.20        10.67 o                         
   2   2   3        735.35        717.67         8.05 o                         
   1   3   3       3695.18       3625.97        12.76 o                         
   2   3   3       1434.05       1415.80         7.89 o                         
   3   3   3         38.95         44.50         4.14 o                         
   0   4   3        666.49        643.27         9.30 o                         
   1   4   3        572.09        576.93         6.12 o                         
   2   4   3        764.82        773.44         6.35 o                         
   3   4   3         77.55         74.31         3.25 o                         
   4   4   3       3790.26       3722.70        21.20 o                         
   1   5   3       1633.02       1599.89        10.00 o                         
   2   5   3       1675.28       1654.06         9.69 o                         
   3   5   3         31.23         34.44         2.95 o                         
   4   5   3         81.34         81.52         3.47 o                         
   5   5   3        356.85        352.48         7.66 o                         
   0   6   3        817.94        823.42         9.29 o                         
   1   6   3        831.28        821.10         7.09 o                         
   2   6   3        372.13        365.74         6.06 o                         
   3   6   3        417.71        406.93         6.06 o                         
   4   6   3         58.58         58.03         3.85 o                         
   5   6   3        818.99        825.91         8.18 o                         
   6   6   3        237.58        227.65         8.79 o                         
   1   7   3         44.03         33.43         3.85 o                         
   2   7   3        220.35        214.13         5.60 o                         
   3   7   3       1678.65       1675.22        12.00 o                         
   4   7   3          5.33          2.50         3.84 o                         
   5   7   3       1036.58       1038.11         9.65 o                         
   6   7   3        124.07        119.78         5.24 o                         
   7   7   3        133.43        142.21         9.16 o                         
   0   8   3       2537.81       2554.04        22.73 o                         
   1   8   3        192.78        192.37         5.83 o                         
   2   8   3        121.08        116.48         5.30 o                         
   3   8   3         44.58         44.42         4.87 o                         
   4   8   3        275.01        280.38         7.15 o                         
   5   8   3        135.76        137.50         6.04 o                         
   6   8   3        387.98        385.35         8.29 o                         
   7   8   3         22.67         24.42         4.74 o                         
   8   8   3        776.83        743.08        15.10 o                         
   1   9   3         57.61         60.53         5.56 o                         
   2   9   3        742.56        746.23         9.75 o                         
   3   9   3        551.56        546.34         8.96 o                         
   4   9   3         51.80         53.66         5.39 o                         
   5   9   3        251.06        256.00         8.40 o                         
   6   9   3        479.14        479.84        10.47 o                         
   7   9   3         17.09         10.23         6.26 o                         
   8   9   3         48.01         42.72         7.27 o                         
   9   9   3         99.80        102.59        11.64 o                         
   0  10   3         83.52         79.71         7.52 o                         
   1  10   3        267.86        264.53         7.72 o                         
   2  10   3        139.48        137.99         7.06 o                         
   3  10   3        147.30        145.03         7.16 o                         
   4  10   3        529.89        525.73        10.17 o                         
   5  10   3        261.20        260.55         8.47 o                         
   6  10   3         60.84         58.66         7.51 o                         
   7  10   3         57.10         65.63         8.63 o                         
   8  10   3          0.01          4.76         8.97 o                         
   9  10   3        210.99        197.23        14.09 o                         
   1  11   3        710.67        687.25        11.61 o                         
   2  11   3         21.67         13.71         7.62 o                         
   3  11   3         47.44         49.43         7.66 o                         
   4  11   3          0.05         -2.98         7.28 o                         
   5  11   3          0.68         -4.47         7.53 o                         
   6  11   3         28.31         23.28         9.14 o                         
   7  11   3        788.96        789.76        16.81 o                         
   8  11   3          9.30          7.97        10.57 o                         
   0  12   3        101.83        102.07        14.53 o                         
   1  12   3         65.08         63.49         9.76 o                         
   2  12   3        161.01        165.93         9.23 o                         
   3  12   3         41.25         36.73         8.27 o                         
   4  12   3        597.01        583.17        12.70 o                         
   5  12   3         96.09         95.88         9.75 o                         
   6  12   3         21.11         16.35         9.16 o                         
   1  13   3        137.74        136.89        11.12 o                         
   2  13   3        296.17        296.74        12.50 o                         
   3  13   3         65.06         77.23        10.52 o                         
   4  13   3          9.57          5.72         8.66 o                         
   0   0   4       3095.16       3123.77        40.31 o                         
   1   1   4         26.63         21.44         5.26 o                         
   0   2   4        156.61        158.54         5.09 o                         
   1   2   4        628.91        625.25         6.93 o                         
   2   2   4        613.23        609.69         8.79 o                         
   1   3   4       3343.61       3297.45        14.94 o                         
   2   3   4       1068.86       1056.99         8.66 o                         
   3   3   4         98.75         97.55         5.90 o                         
   0   4   4        578.92        558.15        11.30 o                         
   1   4   4        125.60        119.06         4.87 o                         
   2   4   4        304.81        300.99         5.59 o                         
   3   4   4         65.83         61.67         3.89 o                         
   4   4   4       2286.32       2276.81        15.52 o                         
   1   5   4        847.05        836.66         9.32 o                         
   2   5   4        634.41        627.77         8.31 o                         
   3   5   4         18.91         16.96         3.73 o                         
   4   5   4          8.31          6.77         3.51 o                         
   5   5   4        298.98        297.67         8.40 o                         
   0   6   4        873.62        865.93        13.62 o                         
   1   6   4        459.24        453.49         7.06 o                         
   2   6   4         51.94         49.75         4.29 o                         
   3   6   4        177.36        173.15         5.03 o                         
   4   6   4         18.28         14.84         3.91 o                         
   5   6   4        658.63        646.85         8.07 o                         
   6   6   4        367.90        363.10         9.11 o                         
   1   7   4          6.08          2.86         4.33 o                         
   2   7   4        382.18        389.19         7.54 o                         
   3   7   4       1269.76       1257.36         9.71 o                         
   4   7   4         21.05         23.03         4.78 o                         
   5   7   4        708.32        702.06         8.58 o                         
   6   7   4         73.99         76.55         5.54 o                         
   7   7   4         95.79         96.01         9.28 o                         
   0   8   4       1627.54       1650.96        18.55 o                         
   1   8   4         85.33         82.79         5.76 o                         
   2   8   4         85.85         90.63         6.02 o                         
   3   8   4         19.43         18.14         4.46 o                         
   4   8   4        170.18        167.45         6.15 o                         
   5   8   4         74.52         75.20         5.80 o                         
   6   8   4        149.47        141.25         6.11 o                         
   7   8   4          6.16          2.78         5.75 o                         
   8   8   4        499.39        497.52        14.61 o                         
   1   9   4         96.12         98.38         6.96 o                         
   2   9   4        619.34        632.93        10.54 o                         
   3   9   4        296.75        296.01         7.60 o                         
   4   9   4          5.75          0.79         5.58 o                         
   5   9   4        250.18        239.42         7.36 o                         
   6   9   4        457.69        441.96         9.56 o                         
   7   9   4         29.21         33.94         7.44 o                         
   8   9   4         45.01         39.31         8.37 o                         
   9   9   4         59.85         54.45        12.59 o                         
   0  10   4         73.24         67.53         5.73 o                         
   1  10   4        297.67        279.07         7.04 o                         
   2  10   4         99.63         93.09         5.94 o                         
   3  10   4         74.75         73.39         7.43 o                         
   4  10   4        392.62        391.18         9.74 o                         
   5  10   4        268.91        268.14        10.20 o                         
   6  10   4         36.67         40.87         8.04 o                         
   7  10   4          9.63         11.38         8.28 o                         
   8  10   4          3.40         -4.71         9.09 o                         
   1  11   4        455.28        447.04        10.42 o                         
   2  11   4          6.07          7.35         7.08 o                         
   3  11   4          4.51          9.60         7.49 o                         
   4  11   4          7.85          0.71         7.88 o                         
   5  11   4          1.97         -0.65         8.41 o                         
   6  11   4         13.32          4.90         9.42 o                         
   7  11   4        625.30        633.29        15.61 o                         
   0  12   4         52.03         56.22        13.40 o                         
   1  12   4         49.50         43.98         9.14 o                         
   2  12   4        110.88        107.97         8.94 o                         
   3  12   4         17.94          9.31         8.89 o                         
   4  12   4        385.52        363.26        11.42 o                         
   5  12   4        108.03        111.29        10.04 o                         
   1  13   4        128.62        125.70        10.46 o                         
   2  13   4        255.41        262.09        12.10 o                         
   0   0   5        330.05        342.35        23.30 o                         
   1   1   5          5.24          1.28         5.77 o                         
   0   2   5         88.93         90.54         7.16 o                         
   1   2   5        331.57        333.08         6.02 o                         
   2   2   5        141.73        142.54         7.10 o                         
   1   3   5        886.01        897.15         9.29 o                         
   2   3   5        324.38        330.20         6.29 o                         
   3   3   5          1.29         -0.92         5.67 o                         
   0   4   5        106.91        110.39         7.82 o                         
   1   4   5        147.16        144.33         5.89 o                         
   2   4   5         59.26         59.80         4.69 o                         
   3   4   5         26.61         27.10         4.25 o                         
   4   4   5        744.69        752.13        11.67 o                         
   1   5   5        326.07        326.43         7.60 o                         
   2   5   5        327.24        323.12         7.43 o                         
   3   5   5          7.70          4.61         4.50 o                         
   4   5   5         33.76         36.65         4.69 o                         
   5   5   5        181.35        180.59         7.69 o                         
   0   6   5        199.31        191.96         9.47 o                         
   1   6   5        139.82        146.79         6.74 o                         
   2   6   5         25.04         27.02         4.61 o                         
   3   6   5         48.48         44.95         6.06 o                         
   4   6   5         12.20         10.96         4.79 o                         
   5   6   5        245.03        245.92         6.97 o                         
   6   6   5        120.17        127.15         8.85 o                         
   1   7   5         14.45         12.19         5.25 o                         
   2   7   5         91.73         86.63         5.78 o                         
   3   7   5        484.10        483.01         9.61 o                         
   4   7   5          1.47          2.51         5.50 o                         
   5   7   5        357.19        364.27         9.14 o                         
   6   7   5         27.96         27.17         5.52 o                         
   7   7   5         55.50         51.95        10.25 o                         
   0   8   5        794.74        787.52        15.58 o                         
   1   8   5         86.07         80.26         6.25 o                         
   2   8   5         28.07         29.67         5.34 o                         
   3   8   5          5.32         -0.01         4.61 o                         
   4   8   5         97.63        101.30         6.68 o                         
   5   8   5         64.01         60.93         7.54 o                         
   6   8   5         93.09         92.23         7.54 o                         
   7   8   5          0.78          2.12         7.29 o                         
   8   8   5        247.33        243.71        13.37 o                         
   1   9   5         40.75         41.53         6.09 o                         
   2   9   5        269.73        272.87         8.08 o                         
   3   9   5        199.02        190.59         6.79 o                         
   4   9   5          4.37          5.62         6.50 o                         
   5   9   5        100.15         96.83         8.33 o                         
   6   9   5        211.29        209.96         8.91 o                         
   7   9   5         18.78         24.60         7.96 o                         
   8   9   5         19.27         12.47         8.46 o                         
   0  10   5         30.64         35.93         9.73 o                         
   1  10   5         99.91         96.03         7.89 o                         
   2  10   5         44.61         44.34         6.88 o                         
   3  10   5         30.91         28.52         6.79 o                         
   4  10   5        221.03        234.85         9.17 o                         
   5  10   5         98.93        101.49         9.23 o                         
   6  10   5         18.92         18.00         8.13 o                         
   7  10   5          9.97          6.96         9.07 o                         
   1  11   5        250.81        257.47         9.95 o                         
   2  11   5          0.22         -5.65         7.12 o                         
   3  11   5         12.27         12.51         7.50 o                         
   4  11   5          0.66         -0.68         8.43 o                         
   5  11   5          2.41         -1.35         9.25 o                         
   0  12   5         41.44         45.09        13.64 o                         
   1  12   5         28.89         21.96         9.61 o                         
   2  12   5         74.76         68.06         9.56 o                         
   0   0   6        951.96       1049.69        40.35 o                         
   1   1   6         10.59         12.77         8.91 o                         
   0   2   6         54.36         56.35         8.08 o                         
   1   2   6        255.64        270.53         7.64 o                         
   2   2   6        120.59        130.87         6.88 o                         
   1   3   6        728.40        754.29         9.18 o                         
   2   3   6        273.87        280.92         6.84 o                         
   3   3   6         74.31         75.37         8.12 o                         
   0   4   6        170.00        188.21         9.46 o                         
   1   4   6         58.23         55.55         4.77 o                         
   2   4   6         95.09        102.74         6.38 o                         
   3   4   6         15.58         16.11         5.05 o                         
   4   4   6        772.55        800.19        15.26 o                         
   1   5   6        279.42        281.74         7.63 o                         
   2   5   6        269.35        269.83         7.67 o                         
   3   5   6          0.65         -3.34         5.44 o                         
   4   5   6          7.59          2.69         5.36 o                         
   5   5   6         88.40         87.95         9.89 o                         
   0   6   6        236.02        233.27        11.23 o                         
   1   6   6        169.74        181.71         7.36 o                         
   2   6   6         22.06         15.92         6.18 o                         
   3   6   6         91.97         92.79         6.64 o                         
   4   6   6         10.08          8.27         5.68 o                         
   5   6   6        234.03        232.69         7.65 o                         
   6   6   6        110.38        106.39        10.39 o                         
   1   7   6         21.89         18.34         6.53 o                         
   2   7   6        107.84        113.06         7.00 o                         
   3   7   6        450.50        461.41        10.67 o                         
   4   7   6          7.58         11.42         6.70 o                         
   5   7   6        273.40        268.46         9.22 o                         
   6   7   6         37.09         51.47         9.43 o                         
   7   7   6         40.79         31.38        10.83 o                         
   0   8   6        629.86        656.46        15.40 o                         
   1   8   6         39.17         39.52         7.28 o                         
   2   8   6         32.29         46.73         6.89 o                         
   3   8   6         12.15         18.56         8.19 o                         
   4   8   6         81.50         86.09         8.10 o                         
   5   8   6         32.18         36.47         8.09 o                         
   6   8   6         75.24         66.98         8.35 o                         
   7   8   6          6.56          8.43         7.82 o                         
   1   9   6         22.53         24.12         7.60 o                         
   2   9   6        250.74        267.52        10.12 o                         
   3   9   6        148.47        156.29         9.64 o                         
   4   9   6         10.31         10.76         8.26 o                         
   5   9   6         87.24         84.11         9.23 o                         
   6   9   6        194.53        192.34        10.29 o                         
   0  10   6         14.16         13.41        13.81 o                         
   1  10   6        109.22        108.45         9.00 o                         
   2  10   6         48.46         45.87         8.93 o                         
   3  10   6         43.06         38.38         9.18 o                         
   4  10   6        171.25        174.08         9.79 o                         
   1  11   6        209.18        220.14        11.36 o                         
   0   0   7       1028.71       1145.69        46.78 o                         
   1   1   7          5.44         14.59         8.89 o                         
   0   2   7         68.95         73.39         9.72 o                         
   1   2   7        290.91        310.87         8.38 o                         
   2   2   7         98.64        109.23        12.12 o                         
   1   3   7        429.17        446.46         9.99 o                         
   2   3   7        148.37        146.48         6.47 o                         
   3   3   7         20.94         15.58         7.00 o                         
   0   4   7        101.00         97.26        10.10 o                         
   1   4   7         11.64         11.57         6.37 o                         
   2   4   7        118.43        116.00         5.89 o                         
   3   4   7          7.16          2.41         5.88 o                         
   4   4   7        696.16        713.04        16.65 o                         
   1   5   7        220.14        223.77         8.39 o                         
   2   5   7        292.23        298.84         7.70 o                         
   3   5   7         10.99          9.88         6.84 o                         
   4   5   7         18.45         12.02         7.56 o                         
   5   5   7         39.89         39.41         9.34 o                         
   0   6   7        183.21        191.36        11.26 o                         
   1   6   7        161.12        165.59         8.26 o                         
   2   6   7         72.11         78.20         8.93 o                         
   3   6   7        103.26        103.71         8.84 o                         
   4   6   7          8.51          3.88         8.25 o                         
   5   6   7        169.50        171.35         9.39 o                         
   6   6   7         73.75         84.08        12.12 o                         
   1   7   7         31.99         29.57         7.80 o                         
   2   7   7         55.66         55.25         8.44 o                         
   3   7   7        357.13        372.97        11.45 o                         
   4   7   7          3.37         -0.28         8.42 o                         
   5   7   7        184.03        192.08        10.75 o                         
   6   7   7         32.24         26.28         9.39 o                         
   0   8   7        479.06        496.69        19.18 o                         
   1   8   7         26.47         22.24         7.76 o                         
   2   8   7         32.94         34.96         8.86 o                         
   3   8   7         14.57         13.83         8.51 o                         
   4   8   7         49.58         39.46         8.78 o                         
   5   8   7         25.94         20.87         8.81 o                         
   1   9   7         17.10         18.11         8.70 o                         
   2   9   7        189.02        189.14        10.67 o                         
   3   9   7        103.99         98.74         9.77 o                         
   0   0   8        537.84        623.73        41.58 o                         
   1   1   8          3.89          4.62        11.91 o                         
   0   2   8         31.51         28.61        12.49 o                         
   1   2   8         89.98         95.63         7.88 o                         
   2   2   8         40.88         38.04        10.52 o                         
   1   3   8        112.90        110.23         9.05 o                         
   2   3   8         33.50         32.92         8.94 o                         
   3   3   8         31.21         22.59        12.17 o                         
   0   4   8         34.63         38.85        10.53 o                         
   1   4   8          6.95          4.81         7.90 o                         
   2   4   8         72.70         76.61         8.78 o                         
   3   4   8          1.26         -7.62         7.98 o                         
   4   4   8        286.38        288.84        15.71 o                         
   1   5   8         73.62         72.68         9.02 o                         
   2   5   8        106.95        108.64         9.53 o                         
   3   5   8          0.48          0.97         8.78 o                         
   4   5   8          6.53          5.04         9.41 o                         
   5   5   8         10.17         10.71        13.23 o                         
   0   6   8         97.99        104.46        14.21 o                         
   1   6   8         67.76         68.03         9.17 o                         
   2   6   8         40.66         39.32         8.85 o                         
   3   6   8         47.46         40.88         9.53 o                         
   1   7   8         18.16         13.27         9.22 o                         
   0   0   9        278.60        302.53        31.16 o                         
   1   1   9          1.16         -5.16        12.46 o                         
   0   2   9         10.90          9.69        12.75 o                         
   1   2   9         48.71         49.61         9.91 o                         
   2   2   9         19.67         16.54        13.15 o                         
                                                                                
